# Supplementary material for: A probabilistic deep learning approach for choroid plexus segmentation in autism spectrum disorder
Source: NPP Digit Psychiatry Neurosci. 2026 Jan 30;4:2. doi: 10.1038/s44277-026-00056-1 (PMC12858829; doi:10.1038/s44277-026-00056-1)
Supplement: Supplementary file 2 — SI ABIDE exclusions [file 44277_2026_56_MOESM2_ESM.xlsx]

## Sheet: SI_ABIDE_exclusions
subject	age	site	dataset	dx_group	exclude
BNI_29006	48	BNI	ABIDEII	ASD	0
BNI_29007	41	BNI	ABIDEII	ASD	0
BNI_29008	59	BNI	ABIDEII	ASD	0
BNI_29009	57	BNI	ABIDEII	ASD	0
BNI_29010	45	BNI	ABIDEII	ASD	0
BNI_29011	48	BNI	ABIDEII	CON	0
BNI_29012	62	BNI	ABIDEII	ASD	0
BNI_29013	51	BNI	ABIDEII	ASD	0
BNI_29014	64	BNI	ABIDEII	CON	0
BNI_29015	47	BNI	ABIDEII	ASD	0
BNI_29016	41	BNI	ABIDEII	CON	0
BNI_29017	55	BNI	ABIDEII	ASD	0
BNI_29018	51	BNI	ABIDEII	CON	0
BNI_29019	62	BNI	ABIDEII	CON	0
BNI_29020	46	BNI	ABIDEII	CON	0
BNI_29021	43	BNI	ABIDEII	CON	0
BNI_29022	40	BNI	ABIDEII	CON	0
BNI_29023	46	BNI	ABIDEII	CON	0
BNI_29024	60	BNI	ABIDEII	CON	0
BNI_29025	57	BNI	ABIDEII	ASD	0
BNI_29026	54	BNI	ABIDEII	ASD	0
BNI_29027	45	BNI	ABIDEII	ASD	0
BNI_29028	21	BNI	ABIDEII	ASD	0
BNI_29029	20	BNI	ABIDEII	ASD	0
BNI_29030	18	BNI	ABIDEII	ASD	0
BNI_29031	21	BNI	ABIDEII	ASD	0
BNI_29032	20	BNI	ABIDEII	CON	0
BNI_29033	54	BNI	ABIDEII	CON	0
BNI_29034	21	BNI	ABIDEII	CON	0
BNI_29035	22	BNI	ABIDEII	CON	0
BNI_29036	56	BNI	ABIDEII	CON	0
BNI_29037	19	BNI	ABIDEII	ASD	0
BNI_29038	21	BNI	ABIDEII	CON	0
BNI_29039	19	BNI	ABIDEII	ASD	0
BNI_29040	49	BNI	ABIDEII	CON	0
BNI_29041	19	BNI	ABIDEII	ASD	0
BNI_29042	25	BNI	ABIDEII	ASD	0
BNI_29043	53	BNI	ABIDEII	ASD	0
BNI_29044	19	BNI	ABIDEII	CON	0
BNI_29045	48	BNI	ABIDEII	CON	0
BNI_29046	18	BNI	ABIDEII	ASD	0
BNI_29047	55	BNI	ABIDEII	CON	0
BNI_29048	25	BNI	ABIDEII	CON	0
BNI_29049	47	BNI	ABIDEII	CON	0
BNI_29050	18	BNI	ABIDEII	CON	0
BNI_29051	19	BNI	ABIDEII	CON	0
BNI_29052	40	BNI	ABIDEII	ASD	0
BNI_29053	24	BNI	ABIDEII	ASD	0
BNI_29054	43	BNI	ABIDEII	CON	0
BNI_29055	22	BNI	ABIDEII	ASD	0
BNI_29056	18	BNI	ABIDEII	CON	0
BNI_30144	22	BNI	ABIDEII	ASD	0
BNI_30146	44	BNI	ABIDEII	CON	0
BNI_30147	25	BNI	ABIDEII	CON	0
BNI_30148	55	BNI	ABIDEII	ASD	0
BNI_30149	43	BNI	ABIDEII	CON	0
BNI_30150	47	BNI	ABIDEII	ASD	0
BNI_30151	22	BNI	ABIDEII	ASD	0
Caltech_51456	55.4	Caltech	ABIDEI	ASD	0
Caltech_51457	22.9	Caltech	ABIDEI	ASD	0
Caltech_51458	39.2	Caltech	ABIDEI	ASD	0
Caltech_51459	22.8	Caltech	ABIDEI	ASD	0
Caltech_51460	34.6	Caltech	ABIDEI	ASD	0
Caltech_51461	37.7	Caltech	ABIDEI	ASD	0
Caltech_51462	20.2	Caltech	ABIDEI	ASD	0
Caltech_51463	20.2	Caltech	ABIDEI	ASD	1
Caltech_51464	20.9	Caltech	ABIDEI	ASD	0
Caltech_51465	20.2	Caltech	ABIDEI	ASD	0
Caltech_51466	27.6	Caltech	ABIDEI	ASD	0
Caltech_51467	23.4	Caltech	ABIDEI	ASD	0
Caltech_51468	20.1	Caltech	ABIDEI	ASD	0
Caltech_51469	45.1	Caltech	ABIDEI	ASD	0
Caltech_51470	29.1	Caltech	ABIDEI	ASD	0
Caltech_51471	22.4	Caltech	ABIDEI	ASD	0
Caltech_51472	17.5	Caltech	ABIDEI	ASD	0
Caltech_51473	21.2	Caltech	ABIDEI	ASD	0
Caltech_51474	20.9	Caltech	ABIDEI	ASD	0
Caltech_51475	44.2	Caltech	ABIDEI	CON	0
Caltech_51476	39.3	Caltech	ABIDEI	CON	0
Caltech_51477	42.5	Caltech	ABIDEI	CON	0
Caltech_51478	19.7	Caltech	ABIDEI	CON	0
Caltech_51479	20	Caltech	ABIDEI	CON	0
Caltech_51480	20.8	Caltech	ABIDEI	CON	0
Caltech_51481	27.9	Caltech	ABIDEI	CON	0
Caltech_51482	21.1	Caltech	ABIDEI	CON	0
Caltech_51483	20.9	Caltech	ABIDEI	CON	0
Caltech_51484	23.6	Caltech	ABIDEI	CON	0
Caltech_51485	23.9	Caltech	ABIDEI	CON	0
Caltech_51486	22	Caltech	ABIDEI	CON	0
Caltech_51487	17	Caltech	ABIDEI	CON	0
Caltech_51488	23.3	Caltech	ABIDEI	CON	0
Caltech_51489	34.1	Caltech	ABIDEI	CON	0
Caltech_51490	44.1	Caltech	ABIDEI	CON	0
Caltech_51491	56.2	Caltech	ABIDEI	CON	0
Caltech_51492	18.7	Caltech	ABIDEI	CON	0
Caltech_51493	29.2	Caltech	ABIDEI	CON	0
CMU_50642	33	CMU	ABIDEI	ASD	0
CMU_50643	21	CMU	ABIDEI	ASD	0
CMU_50644	19	CMU	ABIDEI	ASD	0
CMU_50645	20	CMU	ABIDEI	ASD	0
CMU_50646	21	CMU	ABIDEI	ASD	0
CMU_50647	27	CMU	ABIDEI	ASD	0
CMU_50648	31	CMU	ABIDEI	ASD	0
CMU_50649	22	CMU	ABIDEI	ASD	0
CMU_50650	31	CMU	ABIDEI	ASD	0
CMU_50651	39	CMU	ABIDEI	ASD	0
CMU_50652	24	CMU	ABIDEI	ASD	0
CMU_50653	30	CMU	ABIDEI	ASD	0
CMU_50654	24	CMU	ABIDEI	ASD	0
CMU_50655	27	CMU	ABIDEI	ASD	0
CMU_50656	28	CMU	ABIDEI	CON	0
CMU_50657	21	CMU	ABIDEI	CON	0
CMU_50658	27	CMU	ABIDEI	CON	0
CMU_50659	27	CMU	ABIDEI	CON	0
CMU_50660	25	CMU	ABIDEI	CON	0
CMU_50661	20	CMU	ABIDEI	CON	0
CMU_50663	21	CMU	ABIDEI	CON	0
CMU_50664	21	CMU	ABIDEI	CON	0
CMU_50665	33	CMU	ABIDEI	CON	0
CMU_50666	31	CMU	ABIDEI	CON	0
CMU_50667	40	CMU	ABIDEI	CON	0
CMU_50668	25	CMU	ABIDEI	CON	0
CMU_50669	30	CMU	ABIDEI	CON	0
EMC_29864	9.013	EMC	ABIDEII	ASD	0
EMC_29865	10.6639	EMC	ABIDEII	ASD	0
EMC_29866	8.72006	EMC	ABIDEII	ASD	0
EMC_29867	8.51745	EMC	ABIDEII	ASD	0
EMC_29868	10.6502	EMC	ABIDEII	ASD	0
EMC_29869	8.79398	EMC	ABIDEII	ASD	0
EMC_29870	8.61875	EMC	ABIDEII	ASD	1
EMC_29871	7.45517	EMC	ABIDEII	ASD	1
EMC_29872	9.14716	EMC	ABIDEII	ASD	0
EMC_29873	6.77618	EMC	ABIDEII	ASD	1
EMC_29874	7.26899	EMC	ABIDEII	ASD	0
EMC_29875	8.39699	EMC	ABIDEII	ASD	1
EMC_29876	8.85969	EMC	ABIDEII	ASD	0
EMC_29877	7.90691	EMC	ABIDEII	ASD	0
EMC_29878	8.15879	EMC	ABIDEII	ASD	1
EMC_29879	7.98357	EMC	ABIDEII	ASD	0
EMC_29880	6.21218	EMC	ABIDEII	ASD	1
EMC_29881	6.49966	EMC	ABIDEII	ASD	1
EMC_29882	6.83094	EMC	ABIDEII	ASD	1
EMC_29883	7.5373	EMC	ABIDEII	ASD	1
EMC_29884	8.19165	EMC	ABIDEII	ASD	1
EMC_29885	9.90828	EMC	ABIDEII	ASD	0
EMC_29886	7.18686	EMC	ABIDEII	ASD	0
EMC_29887	6.98152	EMC	ABIDEII	ASD	0
EMC_29888	6.82272	EMC	ABIDEII	ASD	0
EMC_29889	6.87474	EMC	ABIDEII	ASD	0
EMC_29890	7.23614	EMC	ABIDEII	ASD	1
EMC_29891	8.83778	EMC	ABIDEII	CON	0
EMC_29892	8.85147	EMC	ABIDEII	CON	0
EMC_29893	8.89801	EMC	ABIDEII	CON	1
EMC_29894	7.77276	EMC	ABIDEII	CON	1
EMC_29895	9.93566	EMC	ABIDEII	CON	0
EMC_29896	7.04723	EMC	ABIDEII	CON	0
EMC_29897	9.03491	EMC	ABIDEII	CON	0
EMC_29898	10.1191	EMC	ABIDEII	CON	0
EMC_29899	7.55099	EMC	ABIDEII	CON	0
EMC_29900	7.12663	EMC	ABIDEII	CON	0
EMC_29901	9.3744	EMC	ABIDEII	CON	0
EMC_29902	8.38056	EMC	ABIDEII	CON	1
EMC_29903	9.2293	EMC	ABIDEII	CON	0
EMC_29904	8.37509	EMC	ABIDEII	CON	0
EMC_29905	8.27652	EMC	ABIDEII	CON	0
EMC_29906	8.54209	EMC	ABIDEII	CON	0
EMC_29907	6.68583	EMC	ABIDEII	CON	0
EMC_29908	8.39699	EMC	ABIDEII	CON	1
EMC_29909	7.98905	EMC	ABIDEII	CON	0
EMC_29910	7.32649	EMC	ABIDEII	CON	0
EMC_29911	8.19165	EMC	ABIDEII	CON	0
EMC_29912	8.1013	EMC	ABIDEII	CON	0
EMC_29913	8.15332	EMC	ABIDEII	CON	0
EMC_29914	8.06297	EMC	ABIDEII	CON	1
EMC_29915	6.32991	EMC	ABIDEII	CON	1
EMC_29916	7.12936	EMC	ABIDEII	CON	0
EMC_29917	6.39562	EMC	ABIDEII	CON	0
ETH_29057	27.25	ETH	ABIDEII	ASD	0
ETH_29058	22.0833	ETH	ABIDEII	ASD	0
ETH_29059	24.5833	ETH	ABIDEII	ASD	0
ETH_29060	20.1667	ETH	ABIDEII	ASD	0
ETH_29062	20.1667	ETH	ABIDEII	ASD	1
ETH_29063	14.75	ETH	ABIDEII	ASD	0
ETH_29064	15.4167	ETH	ABIDEII	ASD	1
ETH_29065	18.9167	ETH	ABIDEII	ASD	0
ETH_29066	19.6667	ETH	ABIDEII	ASD	0
ETH_29067	21	ETH	ABIDEII	ASD	1
ETH_29068	18.5	ETH	ABIDEII	ASD	1
ETH_29069	22.3333	ETH	ABIDEII	ASD	1
ETH_29070	22.5	ETH	ABIDEII	ASD	0
ETH_29071	18	ETH	ABIDEII	CON	0
ETH_29072	13.8333	ETH	ABIDEII	CON	0
ETH_29073	16.5	ETH	ABIDEII	CON	0
ETH_29074	21.25	ETH	ABIDEII	CON	0
ETH_29075	21.6667	ETH	ABIDEII	CON	0
ETH_29076	24.0833	ETH	ABIDEII	CON	0
ETH_29077	23.1667	ETH	ABIDEII	CON	0
ETH_29078	23.9167	ETH	ABIDEII	CON	1
ETH_29079	22.6667	ETH	ABIDEII	CON	1
ETH_29080	25.0833	ETH	ABIDEII	CON	0
ETH_29081	19.5833	ETH	ABIDEII	CON	0
ETH_29082	22.25	ETH	ABIDEII	CON	0
ETH_29083	30.6667	ETH	ABIDEII	CON	0
ETH_29084	28.0833	ETH	ABIDEII	CON	0
ETH_29085	25.6667	ETH	ABIDEII	CON	0
ETH_29086	27.75	ETH	ABIDEII	CON	0
ETH_29087	29.5	ETH	ABIDEII	CON	0
ETH_29088	27.8333	ETH	ABIDEII	CON	0
ETH_29089	29	ETH	ABIDEII	CON	0
ETH_29090	29.4167	ETH	ABIDEII	CON	0
ETH_29091	26.4167	ETH	ABIDEII	CON	0
ETH_29092	27.4167	ETH	ABIDEII	CON	0
ETH_29093	20.1667	ETH	ABIDEII	CON	0
ETH_29094	19.25	ETH	ABIDEII	CON	0
GU_28741	12.0055	GU	ABIDEII	CON	0
GU_28742	12.7425	GU	ABIDEII	CON	0
GU_28743	12.4384	GU	ABIDEII	CON	0
GU_28744	9.88767	GU	ABIDEII	CON	0
GU_28745	12.2658	GU	ABIDEII	CON	1
GU_28746	9.54521	GU	ABIDEII	CON	0
GU_28747	11.7616	GU	ABIDEII	CON	0
GU_28748	13.6521	GU	ABIDEII	CON	0
GU_28749	13.2164	GU	ABIDEII	CON	0
GU_28750	13.3068	GU	ABIDEII	CON	0
GU_28751	10.5014	GU	ABIDEII	CON	0
GU_28752	13.0767	GU	ABIDEII	ASD	1
GU_28753	13.2493	GU	ABIDEII	CON	0
GU_28754	9.29863	GU	ABIDEII	ASD	0
GU_28755	10.4356	GU	ABIDEII	CON	0
GU_28756	12.4904	GU	ABIDEII	ASD	1
GU_28757	10.8055	GU	ABIDEII	CON	0
GU_28758	9.86849	GU	ABIDEII	ASD	0
GU_28759	9.39452	GU	ABIDEII	CON	0
GU_28760	12.0685	GU	ABIDEII	CON	0
GU_28761	11.4849	GU	ABIDEII	ASD	1
GU_28762	12.7014	GU	ABIDEII	CON	0
GU_28763	8.13973	GU	ABIDEII	CON	0
GU_28764	11.6082	GU	ABIDEII	ASD	1
GU_28765	12.0658	GU	ABIDEII	ASD	0
GU_28766	11.9534	GU	ABIDEII	CON	1
GU_28767	9.2137	GU	ABIDEII	CON	0
GU_28768	11.3589	GU	ABIDEII	ASD	0
GU_28769	9.5589	GU	ABIDEII	CON	1
GU_28770	9.18904	GU	ABIDEII	CON	0
GU_28771	12.6	GU	ABIDEII	ASD	0
GU_28772	9.03288	GU	ABIDEII	CON	0
GU_28773	8.87123	GU	ABIDEII	CON	1
GU_28774	11.0192	GU	ABIDEII	CON	0
GU_28775	13.0137	GU	ABIDEII	CON	0
GU_28776	8.74521	GU	ABIDEII	CON	1
GU_28777	12.137	GU	ABIDEII	ASD	1
GU_28778	9.98356	GU	ABIDEII	ASD	0
GU_28779	10.8877	GU	ABIDEII	ASD	0
GU_28780	10.8904	GU	ABIDEII	ASD	0
GU_28781	10.6877	GU	ABIDEII	CON	1
GU_28782	10.0164	GU	ABIDEII	ASD	1
GU_28783	8.87397	GU	ABIDEII	CON	0
GU_28784	8.99726	GU	ABIDEII	ASD	1
GU_28785	12.5123	GU	ABIDEII	CON	0
GU_28786	10.663	GU	ABIDEII	CON	0
GU_28787	12.5589	GU	ABIDEII	ASD	0
GU_28788	12.9123	GU	ABIDEII	ASD	0
GU_28789	13.9068	GU	ABIDEII	ASD	1
GU_28790	9.97534	GU	ABIDEII	ASD	0
GU_28791	10.8712	GU	ABIDEII	ASD	1
GU_28792	10.8712	GU	ABIDEII	CON	0
GU_28793	8.96986	GU	ABIDEII	CON	0
GU_28794	11.4685	GU	ABIDEII	CON	1
GU_28795	10.3726	GU	ABIDEII	ASD	0
GU_28796	11.6055	GU	ABIDEII	ASD	0
GU_28797	13.7973	GU	ABIDEII	CON	0
GU_28798	10.2411	GU	ABIDEII	CON	0
GU_28799	8.93151	GU	ABIDEII	ASD	1
GU_28800	10.4795	GU	ABIDEII	ASD	0
GU_28801	9.27397	GU	ABIDEII	CON	0
GU_28802	10.3041	GU	ABIDEII	ASD	1
GU_28803	8.50685	GU	ABIDEII	CON	0
GU_28804	8.06301	GU	ABIDEII	CON	0
GU_28805	8.12329	GU	ABIDEII	ASD	1
GU_28806	11.7288	GU	ABIDEII	CON	0
GU_28807	10.5918	GU	ABIDEII	ASD	1
GU_28808	11.4384	GU	ABIDEII	ASD	0
GU_28809	11.9863	GU	ABIDEII	ASD	1
GU_28810	13.1288	GU	ABIDEII	ASD	0
GU_28811	8.25205	GU	ABIDEII	ASD	0
GU_28812	8.85479	GU	ABIDEII	CON	0
GU_28813	10.4274	GU	ABIDEII	CON	0
GU_28814	8.32055	GU	ABIDEII	CON	0
GU_28815	9.6411	GU	ABIDEII	ASD	0
GU_28816	10.6219	GU	ABIDEII	ASD	1
GU_28817	13.8822	GU	ABIDEII	ASD	0
GU_28818	12.6247	GU	ABIDEII	ASD	1
GU_28819	8.33973	GU	ABIDEII	ASD	1
GU_28820	10.2904	GU	ABIDEII	ASD	0
GU_28821	8.6411	GU	ABIDEII	ASD	0
GU_28822	9.22466	GU	ABIDEII	ASD	0
GU_28823	9.18356	GU	ABIDEII	ASD	1
GU_28824	12.67	GU	ABIDEII	ASD	0
GU_28825	9.1863	GU	ABIDEII	ASD	0
GU_28826	10.1123	GU	ABIDEII	CON	0
GU_28827	8.99726	GU	ABIDEII	CON	0
GU_28828	10.9534	GU	ABIDEII	CON	0
GU_28829	8.82192	GU	ABIDEII	CON	0
GU_28830	8.91233	GU	ABIDEII	CON	0
GU_28831	11.4904	GU	ABIDEII	ASD	1
GU_28832	8.27945	GU	ABIDEII	ASD	1
GU_28834	9.38356	GU	ABIDEII	ASD	0
GU_28835	12.5315	GU	ABIDEII	ASD	0
GU_28836	8.37534	GU	ABIDEII	CON	0
GU_28837	11.7589	GU	ABIDEII	CON	0
GU_28838	11.4849	GU	ABIDEII	ASD	1
GU_28839	11.3534	GU	ABIDEII	ASD	1
GU_28840	11.6521	GU	ABIDEII	ASD	1
GU_28841	8.72329	GU	ABIDEII	CON	0
GU_28842	8.40822	GU	ABIDEII	CON	0
GU_28843	11.1233	GU	ABIDEII	ASD	1
GU_28844	11.9123	GU	ABIDEII	ASD	0
GU_28845	8.39	GU	ABIDEII	CON	0
GU_28846	8.74	GU	ABIDEII	CON	0
GU_28847	10.49	GU	ABIDEII	CON	0
IP_29580	24.26	IP	ABIDEII	CON	0
IP_29581	29.85	IP	ABIDEII	CON	0
IP_29582	27.66	IP	ABIDEII	CON	0
IP_29583	22.46	IP	ABIDEII	CON	0
IP_29584	8.17	IP	ABIDEII	ASD	0
IP_29585	34.43	IP	ABIDEII	CON	0
IP_29586	29.88	IP	ABIDEII	CON	0
IP_29587	9.996	IP	ABIDEII	ASD	0
IP_29588	19.71	IP	ABIDEII	ASD	0
IP_29589	25.24	IP	ABIDEII	CON	0
IP_29590	19.06	IP	ABIDEII	CON	0
IP_29591	6.051	IP	ABIDEII	ASD	1
IP_29592	13.69	IP	ABIDEII	ASD	1
IP_29593	19.33	IP	ABIDEII	CON	0
IP_29594	20.51	IP	ABIDEII	CON	0
IP_29595	27.36	IP	ABIDEII	ASD	0
IP_29596	9.933	IP	ABIDEII	CON	0
IP_29596	9.933	IP	ABIDEII	CON	0
IP_29597	23.14	IP	ABIDEII	CON	0
IP_29597	23.14	IP	ABIDEII	CON	0
IP_29598	42.76	IP	ABIDEII	CON	0
IP_29598	42.76	IP	ABIDEII	CON	0
IP_29598	42.76	IP	ABIDEII	CON	0
IP_29598	42.76	IP	ABIDEII	CON	0
IP_29599	10.15	IP	ABIDEII	CON	1
IP_29600	46.43	IP	ABIDEII	CON	0
IP_29601	19.08	IP	ABIDEII	CON	0
IP_29602	26.03	IP	ABIDEII	CON	0
IP_29603	16.57	IP	ABIDEII	ASD	0
IP_29604	19.85	IP	ABIDEII	CON	0
IP_29605	21.79	IP	ABIDEII	CON	0
IP_29606	7.556	IP	ABIDEII	ASD	0
IP_29607	17.56	IP	ABIDEII	CON	0
IP_29608	22.52	IP	ABIDEII	CON	0
IP_29609	12.99	IP	ABIDEII	ASD	0
IP_29610	14.7	IP	ABIDEII	ASD	0
IP_29611	33.53	IP	ABIDEII	CON	0
IP_29612	17.9	IP	ABIDEII	ASD	0
IP_29613	19.52	IP	ABIDEII	ASD	0
IP_29614	9.897	IP	ABIDEII	CON	0
IP_29615	15.81	IP	ABIDEII	ASD	1
IP_29616	10.87	IP	ABIDEII	CON	0
IP_29617	10.87	IP	ABIDEII	CON	1
IP_29618	35.58	IP	ABIDEII	CON	0
IP_29619	15.49	IP	ABIDEII	ASD	0
IP_29620	11.67	IP	ABIDEII	CON	0
IP_29621	8.17	IP	ABIDEII	CON	0
IP_29622	9.161	IP	ABIDEII	CON	0
IP_29623	18.06	IP	ABIDEII	ASD	1
IP_29624	15.2	IP	ABIDEII	ASD	0
IP_29625	41.62	IP	ABIDEII	CON	0
IP_29626	14.18	IP	ABIDEII	ASD	1
IP_29627	21.12	IP	ABIDEII	ASD	0
IP_29628	18.75	IP	ABIDEII	ASD	1
IP_29629	15.29	IP	ABIDEII	ASD	0
IP_29630	8.068	IP	ABIDEII	CON	1
IP_29631	46.6	IP	ABIDEII	CON	0
IP_29632	10.6	IP	ABIDEII	CON	1
IP_29633	15.1	IP	ABIDEII	ASD	0
IP_29634	9.637	IP	ABIDEII	ASD	0
IP_29635	42	IP	ABIDEII	CON	0
IU_29538	22	IU	ABIDEII	CON	0
IU_29539	19	IU	ABIDEII	ASD	0
IU_29540	19	IU	ABIDEII	ASD	0
IU_29541	19	IU	ABIDEII	ASD	0
IU_29542	24	IU	ABIDEII	ASD	0
IU_29543	22	IU	ABIDEII	ASD	0
IU_29544	23	IU	ABIDEII	ASD	0
IU_29545	19	IU	ABIDEII	ASD	0
IU_29546	23	IU	ABIDEII	CON	0
IU_29547	20	IU	ABIDEII	ASD	0
IU_29548	37	IU	ABIDEII	CON	0
IU_29549	37	IU	ABIDEII	ASD	0
IU_29550	31	IU	ABIDEII	CON	0
IU_29551	22	IU	ABIDEII	CON	0
IU_29552	22	IU	ABIDEII	CON	0
IU_29553	28	IU	ABIDEII	ASD	0
IU_29554	21	IU	ABIDEII	CON	0
IU_29555	42	IU	ABIDEII	ASD	0
IU_29556	22	IU	ABIDEII	CON	0
IU_29557	21	IU	ABIDEII	CON	0
IU_29558	19	IU	ABIDEII	CON	0
IU_29559	19	IU	ABIDEII	ASD	0
IU_29560	21	IU	ABIDEII	CON	0
IU_29561	21	IU	ABIDEII	ASD	1
IU_29562	54	IU	ABIDEII	ASD	0
IU_29563	25	IU	ABIDEII	CON	0
IU_29564	20	IU	ABIDEII	CON	0
IU_29565	20	IU	ABIDEII	CON	0
IU_29566	23	IU	ABIDEII	ASD	0
IU_29567	34	IU	ABIDEII	CON	0
IU_29568	17	IU	ABIDEII	ASD	0
IU_29569	28	IU	ABIDEII	ASD	0
IU_29570	20	IU	ABIDEII	CON	0
IU_29571	26	IU	ABIDEII	CON	0
IU_29572	18	IU	ABIDEII	ASD	0
IU_29573	20	IU	ABIDEII	CON	0
IU_29574	25	IU	ABIDEII	CON	0
IU_29575	24	IU	ABIDEII	ASD	0
IU_29576	24	IU	ABIDEII	ASD	1
IU_29577	24	IU	ABIDEII	CON	0
KKI_29273	8.47671	KKI	ABIDEII	ASD	0
KKI_29274	9.24658	KKI	ABIDEII	ASD	1
KKI_29275	8.64658	KKI	ABIDEII	ASD	0
KKI_29276	9.21644	KKI	ABIDEII	ASD	0
KKI_29277	12.789	KKI	ABIDEII	ASD	0
KKI_29278	9.99452	KKI	ABIDEII	ASD	0
KKI_29279	9.56164	KKI	ABIDEII	ASD	0
KKI_29280	8.45753	KKI	ABIDEII	ASD	0
KKI_29281	9.33151	KKI	ABIDEII	ASD	0
KKI_29282	10.6603	KKI	ABIDEII	ASD	1
KKI_29283	8.73699	KKI	ABIDEII	ASD	0
KKI_29284	12.8493	KKI	ABIDEII	ASD	0
KKI_29285	8.09589	KKI	ABIDEII	ASD	1
KKI_29286	11.4438	KKI	ABIDEII	ASD	0
KKI_29287	8.98904	KKI	ABIDEII	ASD	0
KKI_29288	11.4658	KKI	ABIDEII	ASD	0
KKI_29289	10.5425	KKI	ABIDEII	ASD	0
KKI_29290	12.9863	KKI	ABIDEII	ASD	1
KKI_29291	11.6384	KKI	ABIDEII	ASD	0
KKI_29292	11.1479	KKI	ABIDEII	ASD	1
KKI_29293	8.89315	KKI	ABIDEII	ASD	1
KKI_29294	11.7671	KKI	ABIDEII	CON	0
KKI_29295	9.24384	KKI	ABIDEII	CON	1
KKI_29296	10.4438	KKI	ABIDEII	CON	0
KKI_29297	9.66575	KKI	ABIDEII	CON	0
KKI_29298	10.5507	KKI	ABIDEII	CON	0
KKI_29299	11.0274	KKI	ABIDEII	CON	0
KKI_29300	9.73425	KKI	ABIDEII	CON	0
KKI_29301	10.7808	KKI	ABIDEII	CON	0
KKI_29302	11.6685	KKI	ABIDEII	CON	0
KKI_29303	8.55616	KKI	ABIDEII	CON	0
KKI_29304	10.6027	KKI	ABIDEII	CON	0
KKI_29305	9.57808	KKI	ABIDEII	CON	0
KKI_29306	9.62192	KKI	ABIDEII	CON	0
KKI_29307	9.12055	KKI	ABIDEII	CON	0
KKI_29308	11.8438	KKI	ABIDEII	CON	0
KKI_29309	9.05753	KKI	ABIDEII	CON	0
KKI_29310	8.02466	KKI	ABIDEII	CON	0
KKI_29311	9.75068	KKI	ABIDEII	CON	1
KKI_29312	9.78904	KKI	ABIDEII	CON	0
KKI_29313	8.61918	KKI	ABIDEII	CON	0
KKI_29314	10.1233	KKI	ABIDEII	CON	0
KKI_29315	10.9671	KKI	ABIDEII	CON	0
KKI_29316	10.0904	KKI	ABIDEII	CON	0
KKI_29317	10.0877	KKI	ABIDEII	CON	0
KKI_29318	8.98356	KKI	ABIDEII	CON	0
KKI_29319	9.61918	KKI	ABIDEII	CON	0
KKI_29320	9.47123	KKI	ABIDEII	CON	1
KKI_29321	12.874	KKI	ABIDEII	CON	0
KKI_29322	9.39178	KKI	ABIDEII	CON	0
KKI_29323	11.0904	KKI	ABIDEII	CON	0
KKI_29324	9.02192	KKI	ABIDEII	CON	0
KKI_29325	10.6877	KKI	ABIDEII	CON	0
KKI_29326	12.8986	KKI	ABIDEII	CON	0
KKI_29327	11.0959	KKI	ABIDEII	CON	0
KKI_29328	10.0877	KKI	ABIDEII	CON	0
KKI_29329	11.7288	KKI	ABIDEII	CON	0
KKI_29330	11.6603	KKI	ABIDEII	CON	1
KKI_29331	10.7288	KKI	ABIDEII	CON	0
KKI_29332	9.11781	KKI	ABIDEII	CON	0
KKI_29333	10.8055	KKI	ABIDEII	CON	0
KKI_29334	8.11507	KKI	ABIDEII	CON	0
KKI_29335	9.6411	KKI	ABIDEII	CON	0
KKI_29336	11.1479	KKI	ABIDEII	CON	0
KKI_29337	12.3616	KKI	ABIDEII	CON	0
KKI_29338	10.8247	KKI	ABIDEII	CON	0
KKI_29339	8.90685	KKI	ABIDEII	CON	0
KKI_29340	8.33151	KKI	ABIDEII	CON	0
KKI_29341	10.2959	KKI	ABIDEII	CON	0
KKI_29342	9.74521	KKI	ABIDEII	CON	0
KKI_29343	8.92055	KKI	ABIDEII	CON	0
KKI_29344	11.0329	KKI	ABIDEII	ASD	0
KKI_29345	11.0274	KKI	ABIDEII	CON	0
KKI_29346	12.6603	KKI	ABIDEII	CON	0
KKI_29347	9.37534	KKI	ABIDEII	CON	0
KKI_29348	12.3534	KKI	ABIDEII	CON	0
KKI_29349	10.6301	KKI	ABIDEII	CON	0
KKI_29350	11.2438	KKI	ABIDEII	CON	0
KKI_29351	9.73425	KKI	ABIDEII	CON	0
KKI_29352	9.40548	KKI	ABIDEII	CON	1
KKI_29353	9.81918	KKI	ABIDEII	CON	0
KKI_29354	9.29589	KKI	ABIDEII	CON	0
KKI_29355	11.8521	KKI	ABIDEII	CON	0
KKI_29356	11.7288	KKI	ABIDEII	CON	0
KKI_29357	12.7644	KKI	ABIDEII	CON	0
KKI_29358	10.4	KKI	ABIDEII	CON	0
KKI_29359	11.4466	KKI	ABIDEII	CON	0
KKI_29360	10.3726	KKI	ABIDEII	CON	1
KKI_29361	9.30959	KKI	ABIDEII	CON	1
KKI_29362	10.4438	KKI	ABIDEII	CON	1
KKI_29363	11.4438	KKI	ABIDEII	CON	1
KKI_29364	8.8274	KKI	ABIDEII	CON	0
KKI_29365	12.3699	KKI	ABIDEII	CON	0
KKI_29366	9.81918	KKI	ABIDEII	CON	0
KKI_29367	8.94247	KKI	ABIDEII	CON	0
KKI_29368	12.1644	KKI	ABIDEII	CON	0
KKI_29369	9.30137	KKI	ABIDEII	CON	0
KKI_29370	12.3041	KKI	ABIDEII	CON	1
KKI_29371	9.93699	KKI	ABIDEII	CON	0
KKI_29372	11.7589	KKI	ABIDEII	CON	1
KKI_29373	9.65205	KKI	ABIDEII	CON	0
KKI_29374	11.0247	KKI	ABIDEII	CON	1
KKI_29375	12.6055	KKI	ABIDEII	ASD	0
KKI_29376	10.5425	KKI	ABIDEII	ASD	0
KKI_29377	10.2904	KKI	ABIDEII	CON	0
KKI_29378	11.9507	KKI	ABIDEII	CON	0
KKI_29379	12.1644	KKI	ABIDEII	CON	0
KKI_29380	10.6082	KKI	ABIDEII	CON	0
KKI_29381	10.3534	KKI	ABIDEII	CON	0
KKI_29382	10.0192	KKI	ABIDEII	CON	0
KKI_29383	10.5425	KKI	ABIDEII	CON	0
KKI_29384	10.3041	KKI	ABIDEII	CON	0
KKI_29385	12.0247	KKI	ABIDEII	ASD	0
KKI_29386	8.06849	KKI	ABIDEII	CON	0
KKI_29387	8.59452	KKI	ABIDEII	CON	0
KKI_29388	10.5973	KKI	ABIDEII	CON	0
KKI_29389	10.9233	KKI	ABIDEII	ASD	0
KKI_29390	8.17808	KKI	ABIDEII	CON	1
KKI_29391	8.0137	KKI	ABIDEII	ASD	1
KKI_29392	9.5589	KKI	ABIDEII	ASD	0
KKI_29393	10.7863	KKI	ABIDEII	ASD	1
KKI_29394	10.811	KKI	ABIDEII	ASD	1
KKI_29395	9.26849	KKI	ABIDEII	CON	0
KKI_29396	11.2986	KKI	ABIDEII	CON	0
KKI_29397	9.43562	KKI	ABIDEII	CON	0
KKI_29398	10.3836	KKI	ABIDEII	ASD	1
KKI_29399	10.6767	KKI	ABIDEII	CON	0
KKI_29400	12.5589	KKI	ABIDEII	ASD	0
KKI_29401	8.46301	KKI	ABIDEII	ASD	0
KKI_29402	8.47123	KKI	ABIDEII	CON	0
KKI_29403	10.8548	KKI	ABIDEII	ASD	0
KKI_29404	8.81096	KKI	ABIDEII	ASD	0
KKI_29405	10.1973	KKI	ABIDEII	CON	0
KKI_29407	9.23288	KKI	ABIDEII	CON	0
KKI_29408	12.2	KKI	ABIDEII	ASD	1
KKI_29409	8.14795	KKI	ABIDEII	ASD	0
KKI_29410	9.96164	KKI	ABIDEII	ASD	1
KKI_29411	11.6904	KKI	ABIDEII	ASD	0
KKI_29412	10.9726	KKI	ABIDEII	ASD	0
KKI_29413	8.73699	KKI	ABIDEII	ASD	0
KKI_29414	11.2164	KKI	ABIDEII	CON	0
KKI_29415	9.07397	KKI	ABIDEII	ASD	0
KKI_29416	8.63836	KKI	ABIDEII	ASD	1
KKI_29417	8.62466	KKI	ABIDEII	ASD	1
KKI_29418	8.82192	KKI	ABIDEII	CON	1
KKI_29419	9.80822	KKI	ABIDEII	CON	0
KKI_29420	9.74247	KKI	ABIDEII	CON	0
KKI_29421	11.7644	KKI	ABIDEII	CON	0
KKI_29422	10.4137	KKI	ABIDEII	CON	0
KKI_29423	11.074	KKI	ABIDEII	CON	0
KKI_29424	8.85479	KKI	ABIDEII	CON	0
KKI_29425	12.6575	KKI	ABIDEII	CON	0
KKI_29427	11.0247	KKI	ABIDEII	CON	0
KKI_29428	8.6411	KKI	ABIDEII	CON	0
KKI_29429	11.1699	KKI	ABIDEII	CON	0
KKI_29430	11.7644	KKI	ABIDEII	ASD	1
KKI_29431	12.6658	KKI	ABIDEII	CON	0
KKI_29432	10.7808	KKI	ABIDEII	CON	0
KKI_29433	9.09315	KKI	ABIDEII	ASD	0
KKI_29434	8.05753	KKI	ABIDEII	ASD	0
KKI_29435	11.011	KKI	ABIDEII	ASD	0
KKI_29436	11.1589	KKI	ABIDEII	CON	1
KKI_29437	10.1562	KKI	ABIDEII	CON	0
KKI_29438	11.0164	KKI	ABIDEII	CON	0
KKI_29439	8.78356	KKI	ABIDEII	CON	0
KKI_29440	11.337	KKI	ABIDEII	CON	0
KKI_29441	9.28219	KKI	ABIDEII	CON	0
KKI_29442	11.811	KKI	ABIDEII	CON	0
KKI_29443	9.6137	KKI	ABIDEII	CON	0
KKI_29444	10.0137	KKI	ABIDEII	CON	1
KKI_29445	9.68493	KKI	ABIDEII	CON	0
KKI_29446	9.16712	KKI	ABIDEII	CON	0
KKI_29447	9.56438	KKI	ABIDEII	CON	0
KKI_29448	9.13699	KKI	ABIDEII	CON	0
KKI_29449	10.0575	KKI	ABIDEII	ASD	0
KKI_29450	11.0411	KKI	ABIDEII	CON	0
KKI_29451	10.2685	KKI	ABIDEII	CON	0
KKI_29452	9.86027	KKI	ABIDEII	CON	0
KKI_29453	10.0548	KKI	ABIDEII	CON	0
KKI_29454	10.3726	KKI	ABIDEII	CON	0
KKI_29455	11.5288	KKI	ABIDEII	CON	0
KKI_29456	12.9918	KKI	ABIDEII	ASD	0
KKI_29457	9.63288	KKI	ABIDEII	CON	0
KKI_29458	10.9808	KKI	ABIDEII	ASD	1
KKI_29459	10.3726	KKI	ABIDEII	CON	0
KKI_29460	9.15616	KKI	ABIDEII	CON	0
KKI_29461	11.2849	KKI	ABIDEII	CON	1
KKI_29462	9.57534	KKI	ABIDEII	CON	0
KKI_29463	11.0493	KKI	ABIDEII	CON	0
KKI_29464	12.4274	KKI	ABIDEII	CON	0
KKI_29465	11.2301	KKI	ABIDEII	CON	0
KKI_29466	9.43014	KKI	ABIDEII	CON	0
KKI_29467	11.8219	KKI	ABIDEII	CON	0
KKI_29468	10.7973	KKI	ABIDEII	CON	0
KKI_29469	8.06027	KKI	ABIDEII	CON	0
KKI_29470	9.20822	KKI	ABIDEII	CON	0
KKI_29471	10.6301	KKI	ABIDEII	CON	0
KKI_29472	10.1096	KKI	ABIDEII	CON	0
KKI_29473	8.89863	KKI	ABIDEII	CON	0
KKI_29474	12.6603	KKI	ABIDEII	CON	0
KKI_29475	10.6959	KKI	ABIDEII	CON	0
KKI_29476	11.6575	KKI	ABIDEII	CON	0
KKI_29477	10.7863	KKI	ABIDEII	ASD	0
KKI_29478	10.5863	KKI	ABIDEII	CON	0
KKI_29479	9.99178	KKI	ABIDEII	ASD	0
KKI_29480	12.6055	KKI	ABIDEII	CON	1
KKI_29481	9.14521	KKI	ABIDEII	ASD	0
KKI_29482	12.5041	KKI	ABIDEII	ASD	0
KKI_29483	9.63288	KKI	ABIDEII	CON	0
KKI_29484	12.7014	KKI	ABIDEII	ASD	0
KKI_29485	8.84658	KKI	ABIDEII	CON	0
KKI_50772	12.77	KKI	ABIDEI	CON	0
KKI_50773	10.84	KKI	ABIDEI	CON	0
KKI_50774	10.64	KKI	ABIDEI	CON	0
KKI_50775	11	KKI	ABIDEI	CON	0
KKI_50776	9.3	KKI	ABIDEI	CON	0
KKI_50777	8.39	KKI	ABIDEI	CON	0
KKI_50778	9.73	KKI	ABIDEI	CON	0
KKI_50779	9.41	KKI	ABIDEI	CON	1
KKI_50780	9.82	KKI	ABIDEI	CON	0
KKI_50781	9.3	KKI	ABIDEI	CON	0
KKI_50782	10.18	KKI	ABIDEI	CON	0
KKI_50783	10.4	KKI	ABIDEI	CON	0
KKI_50784	8.07	KKI	ABIDEI	CON	0
KKI_50785	10.37	KKI	ABIDEI	CON	1
KKI_50786	8.75	KKI	ABIDEI	CON	0
KKI_50787	10.82	KKI	ABIDEI	CON	0
KKI_50788	10.25	KKI	ABIDEI	CON	0
KKI_50789	9.31	KKI	ABIDEI	CON	1
KKI_50790	8.83	KKI	ABIDEI	CON	0
KKI_50791	10.18	KKI	ABIDEI	ASD	0
KKI_50792	8.2	KKI	ABIDEI	ASD	0
KKI_50793	8.4	KKI	ABIDEI	ASD	0
KKI_50794	9.66	KKI	ABIDEI	ASD	0
KKI_50795	8.09	KKI	ABIDEI	ASD	0
KKI_50796	11.99	KKI	ABIDEI	ASD	0
KKI_50797	12.54	KKI	ABIDEI	ASD	0
KKI_50798	10.17	KKI	ABIDEI	ASD	0
KKI_50799	11.14	KKI	ABIDEI	ASD	0
KKI_50800	11.76	KKI	ABIDEI	ASD	0
KKI_50801	11.27	KKI	ABIDEI	ASD	0
KKI_50802	8.2	KKI	ABIDEI	ASD	0
KKI_50803	8.45	KKI	ABIDEI	ASD	0
KKI_50804	8.33	KKI	ABIDEI	ASD	0
KKI_50805	11.33	KKI	ABIDEI	ASD	0
KKI_50806	8.48	KKI	ABIDEI	ASD	1
KKI_50807	10.65	KKI	ABIDEI	ASD	0
KKI_50808	11.09	KKI	ABIDEI	CON	0
KKI_50809	8.43	KKI	ABIDEI	CON	0
KKI_50810	11.85	KKI	ABIDEI	CON	0
KKI_50811	12.76	KKI	ABIDEI	CON	0
KKI_50812	9.97	KKI	ABIDEI	CON	1
KKI_50813	10.79	KKI	ABIDEI	CON	0
KKI_50814	8.46	KKI	ABIDEI	CON	0
KKI_50815	10.62	KKI	ABIDEI	ASD	1
KKI_50816	9.73	KKI	ABIDEI	CON	0
KKI_50817	9.97	KKI	ABIDEI	CON	0
KKI_50818	11.79	KKI	ABIDEI	CON	1
KKI_50819	9.71	KKI	ABIDEI	CON	0
KKI_50820	8.87	KKI	ABIDEI	CON	0
KKI_50821	11.17	KKI	ABIDEI	CON	0
KKI_50822	12.43	KKI	ABIDEI	CON	0
KKI_50823	11.37	KKI	ABIDEI	ASD	0
KKI_50824	10.29	KKI	ABIDEI	ASD	0
KKI_50825	8.5	KKI	ABIDEI	ASD	1
KKI_50826	10.57	KKI	ABIDEI	ASD	1
KUL_29656	21	KUL	ABIDEII	ASD	0
KUL_29657	20	KUL	ABIDEII	ASD	1
KUL_29658	25	KUL	ABIDEII	ASD	0
KUL_29659	23	KUL	ABIDEII	ASD	0
KUL_29660	25	KUL	ABIDEII	ASD	0
KUL_29661	25	KUL	ABIDEII	ASD	0
KUL_29662	25	KUL	ABIDEII	ASD	0
KUL_29664	18	KUL	ABIDEII	ASD	0
KUL_29665	19	KUL	ABIDEII	ASD	0
KUL_29666	20	KUL	ABIDEII	ASD	0
KUL_29667	24	KUL	ABIDEII	ASD	0
KUL_29668	27	KUL	ABIDEII	ASD	0
KUL_29669	22	KUL	ABIDEII	ASD	1
KUL_29670	18	KUL	ABIDEII	ASD	0
KUL_29671	24	KUL	ABIDEII	ASD	1
KUL_29674	30	KUL	ABIDEII	ASD	0
KUL_29675	33	KUL	ABIDEII	ASD	0
KUL_29676	26	KUL	ABIDEII	ASD	0
KUL_29677	18	KUL	ABIDEII	ASD	0
KUL_29678	18	KUL	ABIDEII	ASD	0
KUL_29679	24	KUL	ABIDEII	ASD	0
KUL_29794	18	KUL	ABIDEII	ASD	0
KUL_29795	24	KUL	ABIDEII	ASD	0
KUL_29796	19	KUL	ABIDEII	ASD	0
KUL_29797	24	KUL	ABIDEII	ASD	0
KUL_29798	21	KUL	ABIDEII	ASD	0
KUL_29799	35	KUL	ABIDEII	ASD	0
KUL_29800	34	KUL	ABIDEII	ASD	0
Leuven_50682	23	Leuven	ABIDEI	CON	0
Leuven_50683	24	Leuven	ABIDEI	CON	0
Leuven_50685	23	Leuven	ABIDEI	CON	0
Leuven_50686	19	Leuven	ABIDEI	ASD	0
Leuven_50687	22	Leuven	ABIDEI	CON	0
Leuven_50688	21	Leuven	ABIDEI	CON	0
Leuven_50689	21	Leuven	ABIDEI	ASD	0
Leuven_50690	22	Leuven	ABIDEI	ASD	0
Leuven_50691	22	Leuven	ABIDEI	CON	0
Leuven_50692	22	Leuven	ABIDEI	CON	0
Leuven_50693	22	Leuven	ABIDEI	ASD	0
Leuven_50694	19	Leuven	ABIDEI	ASD	0
Leuven_50695	19	Leuven	ABIDEI	ASD	0
Leuven_50696	20	Leuven	ABIDEI	ASD	0
Leuven_50697	19	Leuven	ABIDEI	ASD	0
Leuven_50698	28	Leuven	ABIDEI	CON	0
Leuven_50699	21	Leuven	ABIDEI	CON	0
Leuven_50700	23	Leuven	ABIDEI	ASD	0
Leuven_50701	18	Leuven	ABIDEI	CON	0
Leuven_50702	18	Leuven	ABIDEI	ASD	0
Leuven_50703	29	Leuven	ABIDEI	CON	0
Leuven_50704	29	Leuven	ABIDEI	ASD	0
Leuven_50705	24	Leuven	ABIDEI	ASD	0
Leuven_50706	22	Leuven	ABIDEI	CON	0
Leuven_50707	22	Leuven	ABIDEI	CON	0
Leuven_50708	32	Leuven	ABIDEI	ASD	0
Leuven_50709	25	Leuven	ABIDEI	CON	0
Leuven_50710	27	Leuven	ABIDEI	CON	0
Leuven_50711	19	Leuven	ABIDEI	ASD	0
Leuven_50722	13.8	Leuven	ABIDEI	CON	0
Leuven_50723	13.8	Leuven	ABIDEI	CON	0
Leuven_50724	15.1	Leuven	ABIDEI	CON	0
Leuven_50725	14.2	Leuven	ABIDEI	CON	0
Leuven_50726	16.6	Leuven	ABIDEI	CON	0
Leuven_50727	13.9	Leuven	ABIDEI	CON	0
Leuven_50728	15.6	Leuven	ABIDEI	CON	0
Leuven_50730	12.3	Leuven	ABIDEI	CON	0
Leuven_50731	16.2	Leuven	ABIDEI	CON	0
Leuven_50732	12.4	Leuven	ABIDEI	CON	0
Leuven_50733	14.7	Leuven	ABIDEI	CON	0
Leuven_50734	16.6	Leuven	ABIDEI	CON	0
Leuven_50735	14.3	Leuven	ABIDEI	CON	0
Leuven_50736	13.6	Leuven	ABIDEI	CON	0
Leuven_50737	12.2	Leuven	ABIDEI	CON	0
Leuven_50738	12.8	Leuven	ABIDEI	CON	0
Leuven_50739	15.2	Leuven	ABIDEI	CON	0
Leuven_50740	12.4	Leuven	ABIDEI	CON	0
Leuven_50741	14.2	Leuven	ABIDEI	CON	0
Leuven_50742	16.9	Leuven	ABIDEI	CON	0
Leuven_50743	14.2	Leuven	ABIDEI	ASD	0
Leuven_50744	12.5	Leuven	ABIDEI	ASD	1
Leuven_50745	13	Leuven	ABIDEI	ASD	0
Leuven_50746	13.8	Leuven	ABIDEI	ASD	0
Leuven_50747	14.2	Leuven	ABIDEI	ASD	0
Leuven_50748	14.2	Leuven	ABIDEI	ASD	0
Leuven_50749	15.3	Leuven	ABIDEI	ASD	0
Leuven_50750	16.8	Leuven	ABIDEI	ASD	0
Leuven_50751	12.1	Leuven	ABIDEI	ASD	0
Leuven_50752	14.7	Leuven	ABIDEI	ASD	0
Leuven_50753	14.3	Leuven	ABIDEI	ASD	0
Leuven_50754	12.3	Leuven	ABIDEI	ASD	0
Leuven_50755	12.2	Leuven	ABIDEI	ASD	0
Leuven_50756	14.9	Leuven	ABIDEI	ASD	0
Leuven_50757	14.3	Leuven	ABIDEI	ASD	0
MaxMun_51318	19	MaxMun	ABIDEI	ASD	1
MaxMun_51319	33	MaxMun	ABIDEI	ASD	0
MaxMun_51320	31	MaxMun	ABIDEI	ASD	0
MaxMun_51321	45	MaxMun	ABIDEI	ASD	0
MaxMun_51322	29	MaxMun	ABIDEI	ASD	0
MaxMun_51323	30	MaxMun	ABIDEI	ASD	1
MaxMun_51324	52	MaxMun	ABIDEI	ASD	1
MaxMun_51325	32	MaxMun	ABIDEI	ASD	0
MaxMun_51326	42	MaxMun	ABIDEI	ASD	1
MaxMun_51327	58	MaxMun	ABIDEI	ASD	1
MaxMun_51328	22	MaxMun	ABIDEI	ASD	0
MaxMun_51329	18	MaxMun	ABIDEI	ASD	0
MaxMun_51330	45	MaxMun	ABIDEI	ASD	0
MaxMun_51331	35	MaxMun	ABIDEI	ASD	0
MaxMun_51332	23	MaxMun	ABIDEI	CON	0
MaxMun_51333	24	MaxMun	ABIDEI	CON	0
MaxMun_51334	27	MaxMun	ABIDEI	CON	0
MaxMun_51335	23	MaxMun	ABIDEI	CON	0
MaxMun_51336	26	MaxMun	ABIDEI	CON	1
MaxMun_51338	30	MaxMun	ABIDEI	CON	0
MaxMun_51339	29	MaxMun	ABIDEI	CON	0
MaxMun_51340	29	MaxMun	ABIDEI	CON	0
MaxMun_51341	29	MaxMun	ABIDEI	CON	0
MaxMun_51342	23	MaxMun	ABIDEI	CON	0
MaxMun_51343	30	MaxMun	ABIDEI	CON	0
MaxMun_51344	22	MaxMun	ABIDEI	CON	0
MaxMun_51345	35	MaxMun	ABIDEI	CON	0
MaxMun_51346	25	MaxMun	ABIDEI	CON	0
MaxMun_51347	24	MaxMun	ABIDEI	CON	0
MaxMun_51348	8	MaxMun	ABIDEI	ASD	1
MaxMun_51349	11	MaxMun	ABIDEI	ASD	0
MaxMun_51350	11	MaxMun	ABIDEI	ASD	0
MaxMun_51351	11	MaxMun	ABIDEI	ASD	0
MaxMun_51352	9	MaxMun	ABIDEI	ASD	1
MaxMun_51353	7	MaxMun	ABIDEI	ASD	1
MaxMun_51354	12	MaxMun	ABIDEI	ASD	0
MaxMun_51355	11	MaxMun	ABIDEI	ASD	1
MaxMun_51356	10	MaxMun	ABIDEI	CON	0
MaxMun_51357	11	MaxMun	ABIDEI	CON	0
MaxMun_51358	10	MaxMun	ABIDEI	CON	1
MaxMun_51359	13	MaxMun	ABIDEI	CON	0
MaxMun_51360	7	MaxMun	ABIDEI	CON	0
MaxMun_51361	16	MaxMun	ABIDEI	CON	0
MaxMun_51362	33	MaxMun	ABIDEI	CON	0
MaxMun_51363	32	MaxMun	ABIDEI	CON	0
MaxMun_51364	26	MaxMun	ABIDEI	CON	0
MaxMun_51365	23	MaxMun	ABIDEI	CON	0
MaxMun_51366	32	MaxMun	ABIDEI	CON	0
MaxMun_51367	21	MaxMun	ABIDEI	CON	0
MaxMun_51368	28	MaxMun	ABIDEI	CON	0
MaxMun_51369	32	MaxMun	ABIDEI	CON	1
MaxMun_51370	32	MaxMun	ABIDEI	CON	0
MaxMun_51371	48	MaxMun	ABIDEI	CON	1
MaxMun_51372	46	MaxMun	ABIDEI	CON	0
MaxMun_51373	46	MaxMun	ABIDEI	CON	1
MaxMun_51606	29	MaxMun	ABIDEI	ASD	0
MaxMun_51607	26	MaxMun	ABIDEI	ASD	0
NYU_29150	6.05	NYU	ABIDEII	ASD	0
NYU_29152	8.014	NYU	ABIDEII	ASD	0
NYU_29153	6.966	NYU	ABIDEII	ASD	0
NYU_29154	8.451	NYU	ABIDEII	ASD	0
NYU_29155	6.917	NYU	ABIDEII	ASD	0
NYU_29157	7.755	NYU	ABIDEII	ASD	0
NYU_29158	7.09	NYU	ABIDEII	ASD	0
NYU_29161	5.603	NYU	ABIDEII	ASD	0
NYU_29162	6.96	NYU	ABIDEII	ASD	0
NYU_29163	5.53	NYU	ABIDEII	ASD	0
NYU_29164	6.194	NYU	ABIDEII	ASD	0
NYU_29165	7.67	NYU	ABIDEII	ASD	0
NYU_29168	7.275	NYU	ABIDEII	ASD	0
NYU_29169	5.598	NYU	ABIDEII	ASD	0
NYU_29170	5.128	NYU	ABIDEII	ASD	0
NYU_29171	8.844	NYU	ABIDEII	ASD	0
NYU_29172	7.75	NYU	ABIDEII	ASD	0
NYU_29173	5.819	NYU	ABIDEII	ASD	0
NYU_29174	5.295	NYU	ABIDEII	ASD	0
NYU_29177	10	NYU	ABIDEII	ASD	0
NYU_29180	6.55	NYU	ABIDEII	ASD	1
NYU_29181	8.3	NYU	ABIDEII	ASD	0
NYU_29182	5.928	NYU	ABIDEII	ASD	0
NYU_29183	7.68	NYU	ABIDEII	ASD	0
NYU_29184	7.3	NYU	ABIDEII	ASD	0
NYU_29185	7.76	NYU	ABIDEII	ASD	0
NYU_29186	7.17	NYU	ABIDEII	ASD	0
NYU_29187	5.43	NYU	ABIDEII	ASD	0
NYU_29188	8.27	NYU	ABIDEII	ASD	1
NYU_29189	5.32	NYU	ABIDEII	ASD	0
NYU_29191	9.39	NYU	ABIDEII	ASD	0
NYU_29193	7.18	NYU	ABIDEII	ASD	0
NYU_29196	10.41	NYU	ABIDEII	ASD	0
NYU_29197	11.99	NYU	ABIDEII	ASD	0
NYU_29198	10.24	NYU	ABIDEII	ASD	0
NYU_29199	8.33	NYU	ABIDEII	ASD	0
NYU_29200	13.16	NYU	ABIDEII	ASD	0
NYU_29202	7.17	NYU	ABIDEII	ASD	0
NYU_29203	26.06	NYU	ABIDEII	ASD	0
NYU_29205	26.62	NYU	ABIDEII	ASD	0
NYU_29206	6.7	NYU	ABIDEII	ASD	0
NYU_29208	8.23	NYU	ABIDEII	ASD	0
NYU_29210	8.3	NYU	ABIDEII	ASD	1
NYU_29211	17.93	NYU	ABIDEII	ASD	0
NYU_29212	34.76	NYU	ABIDEII	ASD	0
NYU_29213	8.82	NYU	ABIDEII	ASD	0
NYU_29214	6.417	NYU	ABIDEII	ASD	0
NYU_29215	8.03	NYU	ABIDEII	ASD	0
NYU_29217	6.75	NYU	ABIDEII	ASD	0
NYU_29218	8.16	NYU	ABIDEII	ASD	0
NYU_29220	8.61	NYU	ABIDEII	ASD	0
NYU_29224	5.22	NYU	ABIDEII	ASD	1
NYU_29225	6.664	NYU	ABIDEII	CON	0
NYU_29226	5.9	NYU	ABIDEII	CON	0
NYU_29227	7.958	NYU	ABIDEII	CON	0
NYU_29228	9.231	NYU	ABIDEII	CON	0
NYU_29230	8.164	NYU	ABIDEII	CON	0
NYU_29231	8.887	NYU	ABIDEII	CON	0
NYU_29232	7.604	NYU	ABIDEII	CON	0
NYU_29233	10.862	NYU	ABIDEII	CON	0
NYU_29234	10.541	NYU	ABIDEII	CON	1
NYU_29235	9.033	NYU	ABIDEII	CON	0
NYU_29237	9.529	NYU	ABIDEII	CON	0
NYU_29241	8.15	NYU	ABIDEII	CON	0
NYU_29242	23.81	NYU	ABIDEII	CON	0
NYU_29243	11.34	NYU	ABIDEII	CON	0
NYU_29245	9	NYU	ABIDEII	CON	0
NYU_29246	11.2	NYU	ABIDEII	CON	0
NYU_29247	9.54	NYU	ABIDEII	CON	0
NYU_29248	11.09	NYU	ABIDEII	CON	0
NYU_29249	12.47	NYU	ABIDEII	CON	0
NYU_29250	12.9	NYU	ABIDEII	CON	0
NYU_29251	9.19	NYU	ABIDEII	CON	0
NYU_29252	9.48	NYU	ABIDEII	CON	0
NYU_29253	5.887	NYU	ABIDEII	CON	0
NYU_29254	7.109	NYU	ABIDEII	CON	0
NYU_50952	8.74	NYU	ABIDEI	ASD	0
NYU_50953	11.764	NYU	ABIDEI	ASD	0
NYU_50954	14.75	NYU	ABIDEI	ASD	0
NYU_50955	12.64	NYU	ABIDEI	ASD	1
NYU_50956	14.06	NYU	ABIDEI	ASD	0
NYU_50957	14.75	NYU	ABIDEI	ASD	0
NYU_50958	10.23	NYU	ABIDEI	ASD	0
NYU_50959	22.81	NYU	ABIDEI	ASD	0
NYU_50960	38.76	NYU	ABIDEI	ASD	0
NYU_50961	25.02	NYU	ABIDEI	ASD	0
NYU_50962	24.41	NYU	ABIDEI	ASD	0
NYU_50964	12.75	NYU	ABIDEI	ASD	0
NYU_50965	9.25	NYU	ABIDEI	ASD	0
NYU_50966	15.14	NYU	ABIDEI	ASD	0
NYU_50967	9.74	NYU	ABIDEI	ASD	0
NYU_50968	9.95	NYU	ABIDEI	ASD	0
NYU_50969	7.61	NYU	ABIDEI	ASD	0
NYU_50970	8.9	NYU	ABIDEI	ASD	0
NYU_50971	10.24	NYU	ABIDEI	ASD	0
NYU_50972	13.95	NYU	ABIDEI	ASD	0
NYU_50973	17.88	NYU	ABIDEI	ASD	0
NYU_50974	11.56	NYU	ABIDEI	ASD	0
NYU_50975	10.96	NYU	ABIDEI	ASD	0
NYU_50976	14.65	NYU	ABIDEI	ASD	0
NYU_50977	7.13	NYU	ABIDEI	ASD	0
NYU_50978	9.58	NYU	ABIDEI	ASD	0
NYU_50979	9.37	NYU	ABIDEI	ASD	0
NYU_50980	8.52	NYU	ABIDEI	ASD	0
NYU_50981	12.96	NYU	ABIDEI	ASD	0
NYU_50982	9.46	NYU	ABIDEI	ASD	0
NYU_50983	10.48	NYU	ABIDEI	ASD	0
NYU_50984	13.2	NYU	ABIDEI	ASD	0
NYU_50985	13.09	NYU	ABIDEI	ASD	0
NYU_50986	8.53	NYU	ABIDEI	ASD	0
NYU_50987	8.56	NYU	ABIDEI	ASD	0
NYU_50988	14.21	NYU	ABIDEI	ASD	0
NYU_50989	9.78	NYU	ABIDEI	ASD	0
NYU_50990	13.71	NYU	ABIDEI	ASD	0
NYU_50991	10.9	NYU	ABIDEI	ASD	0
NYU_50992	10.66	NYU	ABIDEI	ASD	0
NYU_50993	10.87	NYU	ABIDEI	ASD	0
NYU_50994	15.66	NYU	ABIDEI	ASD	0
NYU_50995	16.74	NYU	ABIDEI	ASD	0
NYU_50996	15.81	NYU	ABIDEI	ASD	0
NYU_50997	16.27	NYU	ABIDEI	ASD	0
NYU_50998	13.04	NYU	ABIDEI	ASD	0
NYU_50999	14.53	NYU	ABIDEI	ASD	0
NYU_51000	13.33	NYU	ABIDEI	ASD	0
NYU_51001	10.71	NYU	ABIDEI	ASD	0
NYU_51002	7.228	NYU	ABIDEI	ASD	0
NYU_51003	8.51	NYU	ABIDEI	ASD	1
NYU_51006	11.11	NYU	ABIDEI	ASD	0
NYU_51007	11.92	NYU	ABIDEI	ASD	0
NYU_51008	12.37	NYU	ABIDEI	ASD	0
NYU_51009	11.03	NYU	ABIDEI	ASD	1
NYU_51010	8.53	NYU	ABIDEI	ASD	0
NYU_51011	8.79	NYU	ABIDEI	ASD	0
NYU_51012	9.79	NYU	ABIDEI	ASD	0
NYU_51013	7.15	NYU	ABIDEI	ASD	0
NYU_51014	11.005	NYU	ABIDEI	ASD	0
NYU_51015	29.98	NYU	ABIDEI	ASD	0
NYU_51016	22.99	NYU	ABIDEI	ASD	1
NYU_51017	22.04	NYU	ABIDEI	ASD	0
NYU_51018	20.25	NYU	ABIDEI	ASD	0
NYU_51019	22.29	NYU	ABIDEI	ASD	0
NYU_51020	28.58	NYU	ABIDEI	ASD	0
NYU_51021	23.66	NYU	ABIDEI	ASD	0
NYU_51023	20.62	NYU	ABIDEI	ASD	0
NYU_51024	39.1	NYU	ABIDEI	ASD	0
NYU_51025	19.64	NYU	ABIDEI	ASD	0
NYU_51026	18.58	NYU	ABIDEI	ASD	0
NYU_51027	22.98	NYU	ABIDEI	ASD	0
NYU_51028	29.18	NYU	ABIDEI	ASD	0
NYU_51029	26.516	NYU	ABIDEI	ASD	0
NYU_51030	7.29	NYU	ABIDEI	ASD	1
NYU_51032	7.15	NYU	ABIDEI	ASD	0
NYU_51033	9.98	NYU	ABIDEI	ASD	0
NYU_51034	10.65	NYU	ABIDEI	ASD	0
NYU_51035	10.27	NYU	ABIDEI	ASD	0
NYU_51036	8.04	NYU	ABIDEI	CON	0
NYU_51038	8.26	NYU	ABIDEI	CON	0
NYU_51039	8.5	NYU	ABIDEI	CON	0
NYU_51040	8.52	NYU	ABIDEI	CON	0
NYU_51041	8.9	NYU	ABIDEI	CON	0
NYU_51042	8.91	NYU	ABIDEI	CON	0
NYU_51044	10.86	NYU	ABIDEI	CON	0
NYU_51045	11.56	NYU	ABIDEI	CON	0
NYU_51046	11.56	NYU	ABIDEI	CON	0
NYU_51047	12.1	NYU	ABIDEI	CON	0
NYU_51048	12.44	NYU	ABIDEI	CON	0
NYU_51049	13.22	NYU	ABIDEI	CON	0
NYU_51050	13.25	NYU	ABIDEI	CON	0
NYU_51051	14.06	NYU	ABIDEI	CON	0
NYU_51052	14.18	NYU	ABIDEI	CON	0
NYU_51053	14.38	NYU	ABIDEI	CON	0
NYU_51054	14.42	NYU	ABIDEI	CON	0
NYU_51055	15.95	NYU	ABIDEI	CON	0
NYU_51056	17.31	NYU	ABIDEI	CON	0
NYU_51057	21.58	NYU	ABIDEI	CON	0
NYU_51058	22.11	NYU	ABIDEI	CON	0
NYU_51059	22.76	NYU	ABIDEI	CON	0
NYU_51060	22.74	NYU	ABIDEI	CON	0
NYU_51061	27.03	NYU	ABIDEI	CON	0
NYU_51062	27.76	NYU	ABIDEI	CON	0
NYU_51063	29.13	NYU	ABIDEI	CON	0
NYU_51064	7.26	NYU	ABIDEI	CON	0
NYU_51065	10.52	NYU	ABIDEI	CON	0
NYU_51066	18.59	NYU	ABIDEI	CON	0
NYU_51067	23.65	NYU	ABIDEI	CON	0
NYU_51068	31.78	NYU	ABIDEI	CON	0
NYU_51069	8.15	NYU	ABIDEI	CON	0
NYU_51070	7.29	NYU	ABIDEI	CON	0
NYU_51071	10.69	NYU	ABIDEI	CON	1
NYU_51072	11.91	NYU	ABIDEI	CON	0
NYU_51073	12.49	NYU	ABIDEI	CON	0
NYU_51074	12.81	NYU	ABIDEI	CON	0
NYU_51075	14.2	NYU	ABIDEI	CON	0
NYU_51076	16.93	NYU	ABIDEI	CON	0
NYU_51077	17.3	NYU	ABIDEI	CON	0
NYU_51078	6.47	NYU	ABIDEI	CON	0
NYU_51079	7.19	NYU	ABIDEI	CON	0
NYU_51080	8.01	NYU	ABIDEI	CON	0
NYU_51081	8.82	NYU	ABIDEI	CON	0
NYU_51082	8.88	NYU	ABIDEI	CON	0
NYU_51083	8.93	NYU	ABIDEI	CON	0
NYU_51084	9.23	NYU	ABIDEI	CON	0
NYU_51085	9.81	NYU	ABIDEI	CON	0
NYU_51086	10.46	NYU	ABIDEI	CON	0
NYU_51087	10.52	NYU	ABIDEI	CON	1
NYU_51088	10.73	NYU	ABIDEI	CON	0
NYU_51089	10.76	NYU	ABIDEI	CON	0
NYU_51090	11.03	NYU	ABIDEI	CON	0
NYU_51091	11.32	NYU	ABIDEI	CON	0
NYU_51093	11.69	NYU	ABIDEI	CON	0
NYU_51094	12.1	NYU	ABIDEI	CON	0
NYU_51095	12.23	NYU	ABIDEI	CON	0
NYU_51096	13.18	NYU	ABIDEI	CON	1
NYU_51097	13.583	NYU	ABIDEI	CON	1
NYU_51098	13.628	NYU	ABIDEI	CON	0
NYU_51099	13.72	NYU	ABIDEI	CON	0
NYU_51100	14.36	NYU	ABIDEI	CON	0
NYU_51101	14.425	NYU	ABIDEI	CON	0
NYU_51102	14.653	NYU	ABIDEI	CON	0
NYU_51103	14.66	NYU	ABIDEI	CON	0
NYU_51104	15.27	NYU	ABIDEI	CON	0
NYU_51105	15.284	NYU	ABIDEI	CON	0
NYU_51106	15.42	NYU	ABIDEI	CON	0
NYU_51107	15.53	NYU	ABIDEI	CON	0
NYU_51108	15.71	NYU	ABIDEI	CON	0
NYU_51109	16.13	NYU	ABIDEI	CON	1
NYU_51110	16.28	NYU	ABIDEI	CON	1
NYU_51111	16.55	NYU	ABIDEI	CON	0
NYU_51112	19.228	NYU	ABIDEI	CON	0
NYU_51113	22.38	NYU	ABIDEI	CON	0
NYU_51114	22.48	NYU	ABIDEI	CON	0
NYU_51115	22.76	NYU	ABIDEI	CON	0
NYU_51116	25.34	NYU	ABIDEI	CON	0
NYU_51117	28.203	NYU	ABIDEI	CON	0
NYU_51118	29.02	NYU	ABIDEI	CON	0
NYU_51119	30.724	NYU	ABIDEI	CON	0
NYU_51120	10.19	NYU	ABIDEI	CON	0
NYU_51121	10.74	NYU	ABIDEI	CON	0
NYU_51122	11.92	NYU	ABIDEI	CON	0
NYU_51123	12.07	NYU	ABIDEI	CON	0
NYU_51124	12.67	NYU	ABIDEI	CON	0
NYU_51125	14.79	NYU	ABIDEI	CON	0
NYU_51126	16.31	NYU	ABIDEI	CON	0
NYU_51127	16.55	NYU	ABIDEI	CON	0
NYU_51128	16.88	NYU	ABIDEI	CON	0
NYU_51129	17.7	NYU	ABIDEI	CON	0
NYU_51130	19.13	NYU	ABIDEI	CON	0
NYU_51131	19.73	NYU	ABIDEI	CON	0
NYU_51146	20.02	NYU	ABIDEI	CON	0
NYU_51147	20.04	NYU	ABIDEI	CON	0
NYU_51148	20.3	NYU	ABIDEI	CON	0
NYU_51149	20.56	NYU	ABIDEI	CON	0
NYU_51150	22.77	NYU	ABIDEI	CON	0
NYU_51151	23.08	NYU	ABIDEI	CON	0
NYU_51152	23.35	NYU	ABIDEI	CON	0
NYU_51153	26.17	NYU	ABIDEI	CON	0
NYU_51154	30.08	NYU	ABIDEI	CON	0
NYU_51155	30.78	NYU	ABIDEI	CON	0
NYU_51156	21.15	NYU	ABIDEI	CON	0
NYU_51159	12.81	NYU	ABIDEI	CON	0
OHSU_28920	14	OHSU	ABIDEII	ASD	0
OHSU_28924	12	OHSU	ABIDEII	ASD	0
OHSU_28925	9	OHSU	ABIDEII	ASD	0
OHSU_28926	11	OHSU	ABIDEII	ASD	0
OHSU_28927	13	OHSU	ABIDEII	ASD	0
OHSU_28930	13	OHSU	ABIDEII	ASD	0
OHSU_28931	13	OHSU	ABIDEII	ASD	0
OHSU_28933	13	OHSU	ABIDEII	ASD	0
OHSU_28934	7	OHSU	ABIDEII	ASD	1
OHSU_28935	12	OHSU	ABIDEII	ASD	0
OHSU_28936	9	OHSU	ABIDEII	ASD	0
OHSU_28937	14	OHSU	ABIDEII	ASD	0
OHSU_28938	15	OHSU	ABIDEII	ASD	0
OHSU_28939	11	OHSU	ABIDEII	ASD	0
OHSU_28940	7	OHSU	ABIDEII	ASD	0
OHSU_28941	14	OHSU	ABIDEII	ASD	0
OHSU_28942	15	OHSU	ABIDEII	ASD	0
OHSU_28943	11	OHSU	ABIDEII	CON	0
OHSU_28944	10	OHSU	ABIDEII	CON	0
OHSU_28945	11	OHSU	ABIDEII	CON	0
OHSU_28946	9	OHSU	ABIDEII	CON	0
OHSU_28947	10	OHSU	ABIDEII	CON	0
OHSU_28948	12	OHSU	ABIDEII	CON	0
OHSU_28949	10	OHSU	ABIDEII	ASD	0
OHSU_28950	10	OHSU	ABIDEII	CON	0
OHSU_28951	13	OHSU	ABIDEII	CON	0
OHSU_28952	12	OHSU	ABIDEII	ASD	0
OHSU_28953	10	OHSU	ABIDEII	CON	0
OHSU_28954	13	OHSU	ABIDEII	CON	0
OHSU_28955	10	OHSU	ABIDEII	CON	0
OHSU_28956	9	OHSU	ABIDEII	CON	0
OHSU_28957	15	OHSU	ABIDEII	ASD	0
OHSU_28958	12	OHSU	ABIDEII	ASD	0
OHSU_28960	11	OHSU	ABIDEII	CON	0
OHSU_28961	9	OHSU	ABIDEII	CON	0
OHSU_28962	10	OHSU	ABIDEII	ASD	0
OHSU_28963	10	OHSU	ABIDEII	ASD	0
OHSU_28964	14	OHSU	ABIDEII	ASD	0
OHSU_28965	9	OHSU	ABIDEII	CON	1
OHSU_28966	13	OHSU	ABIDEII	ASD	0
OHSU_28967	13	OHSU	ABIDEII	ASD	0
OHSU_28968	8	OHSU	ABIDEII	ASD	0
OHSU_28969	9	OHSU	ABIDEII	CON	0
OHSU_28970	8	OHSU	ABIDEII	CON	0
OHSU_28971	9	OHSU	ABIDEII	CON	0
OHSU_28972	14	OHSU	ABIDEII	ASD	0
OHSU_28973	9	OHSU	ABIDEII	CON	0
OHSU_28974	12	OHSU	ABIDEII	CON	0
OHSU_28975	10	OHSU	ABIDEII	CON	0
OHSU_28976	11	OHSU	ABIDEII	CON	0
OHSU_28977	9	OHSU	ABIDEII	CON	0
OHSU_28978	8	OHSU	ABIDEII	CON	0
OHSU_28979	9	OHSU	ABIDEII	CON	0
OHSU_28980	8	OHSU	ABIDEII	CON	0
OHSU_28981	11	OHSU	ABIDEII	CON	0
OHSU_28982	11	OHSU	ABIDEII	ASD	0
OHSU_28983	8	OHSU	ABIDEII	CON	0
OHSU_28984	9	OHSU	ABIDEII	CON	0
OHSU_28985	12	OHSU	ABIDEII	CON	0
OHSU_28986	14	OHSU	ABIDEII	ASD	0
OHSU_28987	14	OHSU	ABIDEII	ASD	0
OHSU_28988	11	OHSU	ABIDEII	ASD	0
OHSU_28989	12	OHSU	ABIDEII	CON	0
OHSU_28990	8	OHSU	ABIDEII	CON	0
OHSU_28991	12	OHSU	ABIDEII	CON	0
OHSU_28992	13	OHSU	ABIDEII	ASD	0
OHSU_28993	10	OHSU	ABIDEII	CON	0
OHSU_28994	11	OHSU	ABIDEII	CON	0
OHSU_28995	8	OHSU	ABIDEII	ASD	0
OHSU_28996	11	OHSU	ABIDEII	CON	0
OHSU_28997	12	OHSU	ABIDEII	ASD	0
OHSU_28998	9	OHSU	ABIDEII	ASD	0
OHSU_28999	10	OHSU	ABIDEII	CON	0
OHSU_29000	10	OHSU	ABIDEII	CON	0
OHSU_29001	9	OHSU	ABIDEII	CON	0
OHSU_29002	14	OHSU	ABIDEII	CON	0
OHSU_29003	12	OHSU	ABIDEII	CON	0
OHSU_29004	13	OHSU	ABIDEII	CON	0
OHSU_29005	10	OHSU	ABIDEII	CON	0
OHSU_30154	13	OHSU	ABIDEII	CON	0
OHSU_30155	9	OHSU	ABIDEII	CON	0
OHSU_30156	12	OHSU	ABIDEII	ASD	0
OHSU_30157	11	OHSU	ABIDEII	CON	0
OHSU_30158	8	OHSU	ABIDEII	CON	0
OHSU_30159	13	OHSU	ABIDEII	CON	0
OHSU_30160	11	OHSU	ABIDEII	CON	0
OHSU_30161	10	OHSU	ABIDEII	CON	0
OHSU_30162	11	OHSU	ABIDEII	CON	0
OHSU_30163	8	OHSU	ABIDEII	CON	0
OHSU_30164	10	OHSU	ABIDEII	CON	0
OHSU_30165	12	OHSU	ABIDEII	CON	0
OHSU_30166	10	OHSU	ABIDEII	CON	0
OHSU_30167	14	OHSU	ABIDEII	CON	0
OHSU_50142	13.99	OHSU	ABIDEI	ASD	0
OHSU_50143	13.79	OHSU	ABIDEI	ASD	0
OHSU_50144	10.22	OHSU	ABIDEI	ASD	0
OHSU_50145	10.75	OHSU	ABIDEI	ASD	0
OHSU_50146	8	OHSU	ABIDEI	ASD	0
OHSU_50147	11.35	OHSU	ABIDEI	ASD	0
OHSU_50148	12.65	OHSU	ABIDEI	ASD	0
OHSU_50149	12.32	OHSU	ABIDEI	ASD	0
OHSU_50150	9.42	OHSU	ABIDEI	ASD	0
OHSU_50152	9.73	OHSU	ABIDEI	ASD	0
OHSU_50153	9.72	OHSU	ABIDEI	ASD	0
OHSU_50155	14.42	OHSU	ABIDEI	ASD	0
OHSU_50156	15.23	OHSU	ABIDEI	ASD	0
OHSU_50157	10.5	OHSU	ABIDEI	CON	0
OHSU_50158	11.55	OHSU	ABIDEI	CON	0
OHSU_50159	10.29	OHSU	ABIDEI	CON	0
OHSU_50160	11.45	OHSU	ABIDEI	CON	0
OHSU_50161	9.15	OHSU	ABIDEI	CON	0
OHSU_50162	8.94	OHSU	ABIDEI	CON	0
OHSU_50163	9.4	OHSU	ABIDEI	CON	0
OHSU_50164	8.86	OHSU	ABIDEI	CON	0
OHSU_50165	9.69	OHSU	ABIDEI	CON	0
OHSU_50166	8.2	OHSU	ABIDEI	CON	0
OHSU_50167	10.08	OHSU	ABIDEI	CON	0
OHSU_50168	9.69	OHSU	ABIDEI	CON	0
OHSU_50169	11.99	OHSU	ABIDEI	CON	0
OHSU_50170	10.53	OHSU	ABIDEI	CON	0
OHSU_50171	10.64	OHSU	ABIDEI	CON	0
Olin_50102	14	Olin	ABIDEI	CON	1
Olin_50103	14	Olin	ABIDEI	CON	0
Olin_50104	16	Olin	ABIDEI	CON	0
Olin_50105	17	Olin	ABIDEI	CON	1
Olin_50106	10	Olin	ABIDEI	CON	0
Olin_50107	21	Olin	ABIDEI	CON	1
Olin_50108	21	Olin	ABIDEI	CON	0
Olin_50109	20	Olin	ABIDEI	CON	0
Olin_50110	13	Olin	ABIDEI	CON	1
Olin_50111	14	Olin	ABIDEI	CON	1
Olin_50112	17	Olin	ABIDEI	CON	0
Olin_50113	15	Olin	ABIDEI	CON	0
Olin_50114	20	Olin	ABIDEI	CON	1
Olin_50115	23	Olin	ABIDEI	CON	1
Olin_50116	15	Olin	ABIDEI	CON	0
Olin_50117	21	Olin	ABIDEI	CON	0
Olin_50118	15	Olin	ABIDEI	ASD	0
Olin_50119	19	Olin	ABIDEI	ASD	0
Olin_50120	15	Olin	ABIDEI	ASD	0
Olin_50121	20	Olin	ABIDEI	ASD	1
Olin_50122	12	Olin	ABIDEI	ASD	1
Olin_50123	17	Olin	ABIDEI	ASD	0
Olin_50124	18	Olin	ABIDEI	ASD	0
Olin_50125	24	Olin	ABIDEI	ASD	0
Olin_50126	17	Olin	ABIDEI	ASD	1
Olin_50127	14	Olin	ABIDEI	ASD	0
Olin_50128	16	Olin	ABIDEI	ASD	1
Olin_50129	12	Olin	ABIDEI	ASD	0
Olin_50130	18	Olin	ABIDEI	ASD	0
Olin_50131	21	Olin	ABIDEI	ASD	0
Olin_50132	16	Olin	ABIDEI	ASD	1
Olin_50133	11	Olin	ABIDEI	ASD	1
Olin_50134	18	Olin	ABIDEI	ASD	0
Olin_50135	12	Olin	ABIDEI	ASD	0
Olin_50136	19	Olin	ABIDEI	ASD	1
Olin_50137	20	Olin	ABIDEI	ASD	1
ONRC_28675	21	ONRC	ABIDEII	ASD	0
ONRC_28676	21	ONRC	ABIDEII	ASD	1
ONRC_28677	24	ONRC	ABIDEII	ASD	1
ONRC_28678	24	ONRC	ABIDEII	ASD	0
ONRC_28679	20	ONRC	ABIDEII	ASD	0
ONRC_28680	23	ONRC	ABIDEII	ASD	1
ONRC_28681	18	ONRC	ABIDEII	ASD	0
ONRC_28682	19	ONRC	ABIDEII	ASD	1
ONRC_28683	28	ONRC	ABIDEII	ASD	0
ONRC_28684	19	ONRC	ABIDEII	ASD	0
ONRC_28685	27	ONRC	ABIDEII	ASD	0
ONRC_28686	21	ONRC	ABIDEII	ASD	1
ONRC_28687	18	ONRC	ABIDEII	ASD	0
ONRC_28688	24	ONRC	ABIDEII	ASD	0
ONRC_28689	18	ONRC	ABIDEII	ASD	1
ONRC_28690	25	ONRC	ABIDEII	ASD	0
ONRC_28691	18	ONRC	ABIDEII	ASD	1
ONRC_28692	19	ONRC	ABIDEII	ASD	0
ONRC_28693	24	ONRC	ABIDEII	ASD	1
ONRC_28694	19	ONRC	ABIDEII	ASD	0
ONRC_28695	18	ONRC	ABIDEII	ASD	1
ONRC_28696	19	ONRC	ABIDEII	ASD	0
ONRC_28697	25	ONRC	ABIDEII	ASD	1
ONRC_28698	31	ONRC	ABIDEII	CON	1
ONRC_28699	29	ONRC	ABIDEII	CON	0
ONRC_28700	19	ONRC	ABIDEII	CON	0
ONRC_28701	20	ONRC	ABIDEII	CON	0
ONRC_28702	19	ONRC	ABIDEII	CON	0
ONRC_28703	26	ONRC	ABIDEII	CON	0
ONRC_28704	28	ONRC	ABIDEII	CON	0
ONRC_28705	29	ONRC	ABIDEII	CON	0
ONRC_28706	26	ONRC	ABIDEII	CON	0
ONRC_28707	26	ONRC	ABIDEII	CON	0
ONRC_28708	23	ONRC	ABIDEII	CON	0
ONRC_28709	23	ONRC	ABIDEII	CON	0
ONRC_28710	25	ONRC	ABIDEII	CON	1
ONRC_28711	23	ONRC	ABIDEII	CON	0
ONRC_28712	22	ONRC	ABIDEII	CON	1
ONRC_28713	20	ONRC	ABIDEII	CON	1
ONRC_28714	18	ONRC	ABIDEII	CON	0
ONRC_28715	22	ONRC	ABIDEII	CON	0
ONRC_28716	23	ONRC	ABIDEII	CON	0
ONRC_28717	27	ONRC	ABIDEII	CON	0
ONRC_28718	19	ONRC	ABIDEII	ASD	0
ONRC_28719	26	ONRC	ABIDEII	CON	0
ONRC_28720	30	ONRC	ABIDEII	CON	0
ONRC_28721	28	ONRC	ABIDEII	CON	0
ONRC_28722	30	ONRC	ABIDEII	CON	0
ONRC_28723	26	ONRC	ABIDEII	CON	0
ONRC_28724	24	ONRC	ABIDEII	CON	1
ONRC_28725	29	ONRC	ABIDEII	CON	1
ONRC_28726	20	ONRC	ABIDEII	CON	0
ONRC_28727	21	ONRC	ABIDEII	CON	0
ONRC_28728	21	ONRC	ABIDEII	CON	1
ONRC_28729	28	ONRC	ABIDEII	CON	0
ONRC_28730	24	ONRC	ABIDEII	CON	1
ONRC_28731	26	ONRC	ABIDEII	CON	0
ONRC_28732	22	ONRC	ABIDEII	CON	0
ONRC_28733	19	ONRC	ABIDEII	CON	0
Pitt_50002	16.77	Pitt	ABIDEI	ASD	0
Pitt_50003	24.45	Pitt	ABIDEI	ASD	0
Pitt_50004	19.09	Pitt	ABIDEI	ASD	0
Pitt_50005	13.73	Pitt	ABIDEI	ASD	0
Pitt_50006	13.37	Pitt	ABIDEI	ASD	0
Pitt_50007	17.78	Pitt	ABIDEI	ASD	1
Pitt_50008	32.45	Pitt	ABIDEI	ASD	0
Pitt_50009	33.86	Pitt	ABIDEI	ASD	0
Pitt_50010	35.2	Pitt	ABIDEI	ASD	0
Pitt_50011	16.93	Pitt	ABIDEI	ASD	0
Pitt_50012	21.48	Pitt	ABIDEI	ASD	1
Pitt_50013	9.33	Pitt	ABIDEI	ASD	0
Pitt_50014	14.2	Pitt	ABIDEI	ASD	0
Pitt_50015	14.2	Pitt	ABIDEI	ASD	1
Pitt_50016	21.82	Pitt	ABIDEI	ASD	1
Pitt_50017	22.7	Pitt	ABIDEI	ASD	1
Pitt_50019	27.81	Pitt	ABIDEI	ASD	1
Pitt_50020	20.83	Pitt	ABIDEI	ASD	1
Pitt_50022	16.99	Pitt	ABIDEI	ASD	0
Pitt_50023	12.64	Pitt	ABIDEI	ASD	0
Pitt_50024	22.64	Pitt	ABIDEI	ASD	0
Pitt_50025	31.72	Pitt	ABIDEI	ASD	0
Pitt_50026	16.28	Pitt	ABIDEI	ASD	0
Pitt_50027	12.24	Pitt	ABIDEI	ASD	0
Pitt_50028	12.74	Pitt	ABIDEI	ASD	0
Pitt_50029	11.4	Pitt	ABIDEI	ASD	0
Pitt_50030	25.12	Pitt	ABIDEI	CON	0
Pitt_50031	12.92	Pitt	ABIDEI	CON	0
Pitt_50032	19.8	Pitt	ABIDEI	CON	0
Pitt_50033	12.15	Pitt	ABIDEI	CON	0
Pitt_50034	14.77	Pitt	ABIDEI	CON	0
Pitt_50035	17.36	Pitt	ABIDEI	CON	1
Pitt_50036	13.28	Pitt	ABIDEI	CON	0
Pitt_50037	19.16	Pitt	ABIDEI	CON	0
Pitt_50038	13.95	Pitt	ABIDEI	CON	0
Pitt_50039	30.66	Pitt	ABIDEI	CON	1
Pitt_50040	24.6	Pitt	ABIDEI	CON	0
Pitt_50041	27.92	Pitt	ABIDEI	CON	0
Pitt_50042	33.17	Pitt	ABIDEI	CON	0
Pitt_50043	13.78	Pitt	ABIDEI	CON	1
Pitt_50044	17.13	Pitt	ABIDEI	CON	0
Pitt_50045	15.7	Pitt	ABIDEI	CON	0
Pitt_50046	20.65	Pitt	ABIDEI	CON	0
Pitt_50047	15.35	Pitt	ABIDEI	CON	0
Pitt_50048	11.81	Pitt	ABIDEI	CON	1
Pitt_50049	15.82	Pitt	ABIDEI	CON	0
Pitt_50050	14.37	Pitt	ABIDEI	CON	0
Pitt_50051	12.83	Pitt	ABIDEI	CON	0
Pitt_50052	33.24	Pitt	ABIDEI	CON	1
Pitt_50053	12.03	Pitt	ABIDEI	ASD	1
Pitt_50054	9.44	Pitt	ABIDEI	CON	0
Pitt_50055	16.99	Pitt	ABIDEI	ASD	1
Pitt_50056	13.59	Pitt	ABIDEI	ASD	0
Pitt_50057	12.62	Pitt	ABIDEI	ASD	1
Pitt_50058	23.1	Pitt	ABIDEI	CON	0
Pitt_50059	21.22	Pitt	ABIDEI	CON	0
Pitt_50060	20.34	Pitt	ABIDEI	CON	1
SBL_51556	20	SBL	ABIDEI	CON	0
SBL_51557	26	SBL	ABIDEI	CON	0
SBL_51558	27	SBL	ABIDEI	CON	0
SBL_51559	27	SBL	ABIDEI	CON	0
SBL_51560	27	SBL	ABIDEI	CON	0
SBL_51561	36	SBL	ABIDEI	CON	1
SBL_51562	37	SBL	ABIDEI	CON	0
SBL_51563	38	SBL	ABIDEI	CON	0
SBL_51564	39	SBL	ABIDEI	CON	0
SBL_51565	39	SBL	ABIDEI	CON	0
SBL_51566	41	SBL	ABIDEI	CON	0
SBL_51567	34	SBL	ABIDEI	CON	0
SBL_51568	37	SBL	ABIDEI	CON	0
SBL_51569	36	SBL	ABIDEI	CON	0
SBL_51570	42	SBL	ABIDEI	CON	0
SBL_51571	22	SBL	ABIDEI	ASD	0
SBL_51572	28	SBL	ABIDEI	ASD	0
SBL_51573	30	SBL	ABIDEI	ASD	0
SBL_51574	30	SBL	ABIDEI	ASD	0
SBL_51575	31	SBL	ABIDEI	ASD	0
SBL_51576	31	SBL	ABIDEI	ASD	0
SBL_51577	31	SBL	ABIDEI	ASD	0
SBL_51578	33	SBL	ABIDEI	ASD	0
SBL_51579	41	SBL	ABIDEI	ASD	0
SBL_51580	42	SBL	ABIDEI	ASD	0
SBL_51581	64	SBL	ABIDEI	ASD	0
SBL_51582	31	SBL	ABIDEI	ASD	0
SBL_51583	35	SBL	ABIDEI	ASD	0
SBL_51584	49	SBL	ABIDEI	ASD	0
SBL_51585	27	SBL	ABIDEI	ASD	0
SDSU_28853	10.9	SDSU	ABIDEII	ASD	0
SDSU_28854	11	SDSU	ABIDEII	CON	0
SDSU_28855	13.4	SDSU	ABIDEII	ASD	0
SDSU_28856	7.6	SDSU	ABIDEII	ASD	1
SDSU_28857	10.5	SDSU	ABIDEII	ASD	0
SDSU_28858	11	SDSU	ABIDEII	CON	0
SDSU_28859	10.4	SDSU	ABIDEII	ASD	0
SDSU_28860	10.8	SDSU	ABIDEII	ASD	0
SDSU_28861	17	SDSU	ABIDEII	ASD	0
SDSU_28862	11.2	SDSU	ABIDEII	CON	0
SDSU_28863	9.7	SDSU	ABIDEII	CON	0
SDSU_28864	17.8	SDSU	ABIDEII	ASD	0
SDSU_28865	14.1	SDSU	ABIDEII	ASD	0
SDSU_28866	17.7	SDSU	ABIDEII	ASD	0
SDSU_28867	15.3	SDSU	ABIDEII	CON	0
SDSU_28868	8.7	SDSU	ABIDEII	CON	0
SDSU_28869	9.2	SDSU	ABIDEII	ASD	0
SDSU_28870	11.3	SDSU	ABIDEII	CON	0
SDSU_28871	18	SDSU	ABIDEII	ASD	0
SDSU_28872	13.5	SDSU	ABIDEII	ASD	0
SDSU_28873	14	SDSU	ABIDEII	ASD	0
SDSU_28874	17.2	SDSU	ABIDEII	ASD	0
SDSU_28875	9.1	SDSU	ABIDEII	ASD	0
SDSU_28876	15.5	SDSU	ABIDEII	ASD	0
SDSU_28877	11.3	SDSU	ABIDEII	CON	0
SDSU_28878	17.6	SDSU	ABIDEII	CON	0
SDSU_28879	9.6	SDSU	ABIDEII	ASD	0
SDSU_28880	10.9	SDSU	ABIDEII	CON	0
SDSU_28881	8.1	SDSU	ABIDEII	CON	0
SDSU_28882	12.3	SDSU	ABIDEII	CON	0
SDSU_28883	16.2	SDSU	ABIDEII	CON	0
SDSU_28884	11.9	SDSU	ABIDEII	ASD	0
SDSU_28885	16.8	SDSU	ABIDEII	ASD	0
SDSU_28886	14	SDSU	ABIDEII	CON	0
SDSU_28887	7.4	SDSU	ABIDEII	ASD	0
SDSU_28888	17.6	SDSU	ABIDEII	CON	0
SDSU_28889	15	SDSU	ABIDEII	CON	0
SDSU_28890	15.2	SDSU	ABIDEII	ASD	0
SDSU_28891	14.4	SDSU	ABIDEII	CON	0
SDSU_28892	17.7	SDSU	ABIDEII	CON	0
SDSU_28893	17.6	SDSU	ABIDEII	CON	0
SDSU_28894	11.2	SDSU	ABIDEII	CON	0
SDSU_28895	13	SDSU	ABIDEII	CON	0
SDSU_28896	11	SDSU	ABIDEII	ASD	0
SDSU_28897	16.6	SDSU	ABIDEII	ASD	0
SDSU_28898	13.7	SDSU	ABIDEII	ASD	0
SDSU_28899	12.1	SDSU	ABIDEII	ASD	0
SDSU_28900	13	SDSU	ABIDEII	CON	0
SDSU_28901	9.7	SDSU	ABIDEII	ASD	1
SDSU_28902	17.1	SDSU	ABIDEII	CON	0
SDSU_28903	10.5	SDSU	ABIDEII	ASD	0
SDSU_28904	16.2	SDSU	ABIDEII	CON	0
SDSU_28905	8	SDSU	ABIDEII	ASD	0
SDSU_28906	17.5	SDSU	ABIDEII	ASD	0
SDSU_28907	13.4	SDSU	ABIDEII	ASD	0
SDSU_28908	14.4	SDSU	ABIDEII	ASD	0
SDSU_28909	10.9	SDSU	ABIDEII	ASD	0
SDSU_50182	16.61	SDSU	ABIDEI	ASD	0
SDSU_50183	14.14	SDSU	ABIDEI	ASD	0
SDSU_50184	17.15	SDSU	ABIDEI	ASD	1
SDSU_50185	12.44	SDSU	ABIDEI	ASD	1
SDSU_50186	12.13	SDSU	ABIDEI	ASD	0
SDSU_50187	16.48	SDSU	ABIDEI	ASD	0
SDSU_50188	15.4	SDSU	ABIDEI	ASD	0
SDSU_50189	16.64	SDSU	ABIDEI	ASD	0
SDSU_50190	13.99	SDSU	ABIDEI	ASD	1
SDSU_50191	12.63	SDSU	ABIDEI	ASD	1
SDSU_50192	12.99	SDSU	ABIDEI	ASD	1
SDSU_50193	14.75	SDSU	ABIDEI	CON	0
SDSU_50194	13.35	SDSU	ABIDEI	CON	0
SDSU_50195	12.58	SDSU	ABIDEI	CON	0
SDSU_50196	12.91	SDSU	ABIDEI	CON	0
SDSU_50197	14.98	SDSU	ABIDEI	CON	1
SDSU_50198	15.28	SDSU	ABIDEI	CON	0
SDSU_50199	15.53	SDSU	ABIDEI	CON	0
SDSU_50200	13.88	SDSU	ABIDEI	CON	1
SDSU_50201	13.77	SDSU	ABIDEI	CON	1
SDSU_50202	12.08	SDSU	ABIDEI	CON	0
SDSU_50203	16.05	SDSU	ABIDEI	CON	0
SDSU_50204	14.86	SDSU	ABIDEI	CON	0
SDSU_50205	14.1	SDSU	ABIDEI	CON	0
SDSU_50206	8.67	SDSU	ABIDEI	CON	0
SDSU_50207	16.06	SDSU	ABIDEI	ASD	1
SDSU_50208	13.78	SDSU	ABIDEI	CON	0
SDSU_50209	16.57	SDSU	ABIDEI	CON	1
SDSU_50210	16.6	SDSU	ABIDEI	CON	0
SDSU_50211	16.13	SDSU	ABIDEI	CON	1
SDSU_50212	13.81	SDSU	ABIDEI	ASD	1
SDSU_50213	12.38	SDSU	ABIDEI	CON	0
SDSU_50214	14.76	SDSU	ABIDEI	CON	0
SDSU_50215	16.88	SDSU	ABIDEI	CON	1
SDSU_50216	15.6	SDSU	ABIDEI	ASD	1
SDSU_50217	12.9	SDSU	ABIDEI	CON	0
Stanford_51160	7.9336	Stanford	ABIDEI	ASD	1
Stanford_51161	9.0301	Stanford	ABIDEI	ASD	0
Stanford_51162	8.9199	Stanford	ABIDEI	ASD	0
Stanford_51163	9.0821	Stanford	ABIDEI	ASD	0
Stanford_51164	8.4216	Stanford	ABIDEI	ASD	1
Stanford_51165	11.8433	Stanford	ABIDEI	ASD	1
Stanford_51166	8.3833	Stanford	ABIDEI	ASD	1
Stanford_51167	11.8789	Stanford	ABIDEI	ASD	0
Stanford_51168	11.2628	Stanford	ABIDEI	ASD	0
Stanford_51169	9.7775	Stanford	ABIDEI	ASD	1
Stanford_51170	10.8652	Stanford	ABIDEI	ASD	0
Stanford_51171	12.9363	Stanford	ABIDEI	ASD	1
Stanford_51172	8.7912	Stanford	ABIDEI	ASD	0
Stanford_51173	7.5284	Stanford	ABIDEI	ASD	1
Stanford_51174	9.9473	Stanford	ABIDEI	ASD	1
Stanford_51175	8.5804	Stanford	ABIDEI	ASD	0
Stanford_51176	9.271	Stanford	ABIDEI	ASD	1
Stanford_51177	11.6982	Stanford	ABIDEI	ASD	1
Stanford_51178	11.4326	Stanford	ABIDEI	ASD	0
Stanford_51179	11.6543	Stanford	ABIDEI	ASD	0
Stanford_51180	7.7502	Stanford	ABIDEI	CON	0
Stanford_51181	9.3149	Stanford	ABIDEI	CON	0
Stanford_51182	10.6927	Stanford	ABIDEI	CON	0
Stanford_51183	8.2656	Stanford	ABIDEI	CON	1
Stanford_51184	9.1068	Stanford	ABIDEI	CON	1
Stanford_51185	8.2464	Stanford	ABIDEI	CON	1
Stanford_51186	8.3203	Stanford	ABIDEI	CON	1
Stanford_51187	8.3313	Stanford	ABIDEI	CON	1
Stanford_51188	8.9747	Stanford	ABIDEI	CON	0
Stanford_51189	9.2081	Stanford	ABIDEI	CON	0
Stanford_51190	8.9363	Stanford	ABIDEI	CON	1
Stanford_51191	9.7201	Stanford	ABIDEI	CON	1
Stanford_51192	10.2218	Stanford	ABIDEI	CON	0
Stanford_51193	9.5202	Stanford	ABIDEI	CON	0
Stanford_51194	12.3477	Stanford	ABIDEI	CON	0
Stanford_51195	11.178	Stanford	ABIDEI	CON	1
Stanford_51196	11.8816	Stanford	ABIDEI	CON	0
Stanford_51197	12.4298	Stanford	ABIDEI	CON	0
Stanford_51198	12.2546	Stanford	ABIDEI	CON	0
Stanford_51199	12.3833	Stanford	ABIDEI	CON	1
SU_30168	11.5804	SU	ABIDEII	ASD	0
SU_30169	12.5175	SU	ABIDEII	ASD	0
SU_30170	11.5859	SU	ABIDEII	ASD	0
SU_30171	9.9254	SU	ABIDEII	ASD	0
SU_30172	10.8843	SU	ABIDEII	ASD	0
SU_30173	8.4271	SU	ABIDEII	ASD	0
SU_30174	12.3368	SU	ABIDEII	ASD	0
SU_30175	11.3176	SU	ABIDEII	ASD	0
SU_30176	10.668	SU	ABIDEII	ASD	0
SU_30177	12.5448	SU	ABIDEII	ASD	0
SU_30178	10.1834	SU	ABIDEII	ASD	0
SU_30179	9.8049	SU	ABIDEII	ASD	0
SU_30180	11.1205	SU	ABIDEII	ASD	0
SU_30181	12.3039	SU	ABIDEII	ASD	0
SU_30182	11.3176	SU	ABIDEII	ASD	0
SU_30183	10.794	SU	ABIDEII	ASD	0
SU_30184	10.0739	SU	ABIDEII	ASD	0
SU_30185	12.9884	SU	ABIDEII	ASD	0
SU_30186	9.9637	SU	ABIDEII	ASD	0
SU_30187	12.9911	SU	ABIDEII	ASD	0
SU_30188	11.1615	SU	ABIDEII	ASD	0
SU_30189	10.7529	SU	ABIDEII	CON	0
SU_30190	11.909	SU	ABIDEII	CON	0
SU_30191	11.1697	SU	ABIDEII	CON	0
SU_30192	12.5777	SU	ABIDEII	CON	0
SU_30193	11.1999	SU	ABIDEII	CON	0
SU_30194	8.5969	SU	ABIDEII	CON	0
SU_30195	13.1916	SU	ABIDEII	CON	0
SU_30196	11.444	SU	ABIDEII	CON	0
SU_30197	9.6379	SU	ABIDEII	CON	0
SU_30198	9.7721	SU	ABIDEII	CON	0
SU_30199	11.8761	SU	ABIDEII	CON	0
SU_30200	10.556	SU	ABIDEII	CON	0
SU_30201	12.3258	SU	ABIDEII	CON	0
SU_30202	11.323	SU	ABIDEII	CON	0
SU_30203	12.6489	SU	ABIDEII	CON	0
SU_30204	12.0411	SU	ABIDEII	CON	0
SU_30205	9.063	SU	ABIDEII	CON	0
SU_30206	10.72	SU	ABIDEII	CON	0
SU_30207	9.1752	SU	ABIDEII	CON	0
SU_30208	9.783	SU	ABIDEII	CON	0
SU_30209	10.3477	SU	ABIDEII	CON	0
TCD_29096	15.5	TCD	ABIDEII	ASD	1
TCD_29097	13.5	TCD	ABIDEII	ASD	0
TCD_29098	10.25	TCD	ABIDEII	ASD	1
TCD_29099	10.75	TCD	ABIDEII	ASD	0
TCD_29100	18.75	TCD	ABIDEII	ASD	1
TCD_29101	14	TCD	ABIDEII	ASD	0
TCD_29102	13.75	TCD	ABIDEII	ASD	1
TCD_29103	14.75	TCD	ABIDEII	ASD	0
TCD_29104	19.25	TCD	ABIDEII	ASD	1
TCD_29105	19.25	TCD	ABIDEII	ASD	0
TCD_29106	17.75	TCD	ABIDEII	ASD	0
TCD_29107	18.5	TCD	ABIDEII	ASD	0
TCD_29108	14	TCD	ABIDEII	ASD	0
TCD_29109	12.5	TCD	ABIDEII	ASD	0
TCD_29110	12.25	TCD	ABIDEII	ASD	0
TCD_29111	14	TCD	ABIDEII	ASD	0
TCD_29112	10.75	TCD	ABIDEII	ASD	0
TCD_29113	12.75	TCD	ABIDEII	ASD	1
TCD_29114	18.75	TCD	ABIDEII	ASD	0
TCD_29115	19.5	TCD	ABIDEII	ASD	0
TCD_29116	10	TCD	ABIDEII	ASD	0
TCD_29117	19.25	TCD	ABIDEII	CON	0
TCD_29118	12	TCD	ABIDEII	CON	0
TCD_29119	12.5	TCD	ABIDEII	CON	0
TCD_29120	15.25	TCD	ABIDEII	CON	0
TCD_29121	15.5	TCD	ABIDEII	CON	0
TCD_29122	14.25	TCD	ABIDEII	CON	0
TCD_29123	13.5	TCD	ABIDEII	CON	0
TCD_29124	15	TCD	ABIDEII	CON	0
TCD_29125	13	TCD	ABIDEII	CON	0
TCD_29126	10.25	TCD	ABIDEII	CON	0
TCD_29127	19.75	TCD	ABIDEII	CON	0
TCD_29128	20	TCD	ABIDEII	CON	0
TCD_29129	17.5	TCD	ABIDEII	CON	0
TCD_29130	18.75	TCD	ABIDEII	CON	0
TCD_29131	16	TCD	ABIDEII	CON	0
TCD_29132	13.5	TCD	ABIDEII	CON	0
TCD_29133	19.5	TCD	ABIDEII	CON	0
TCD_29134	11	TCD	ABIDEII	CON	0
TCD_29135	18.75	TCD	ABIDEII	CON	0
TCD_29136	19	TCD	ABIDEII	CON	0
TCD_29137	13.5	TCD	ABIDEII	CON	1
Trinity_50232	23.08	Trinity	ABIDEI	ASD	0
Trinity_50233	20.75	Trinity	ABIDEI	ASD	0
Trinity_50234	15.66	Trinity	ABIDEI	ASD	0
Trinity_50235	15.33	Trinity	ABIDEI	ASD	0
Trinity_50236	19.16	Trinity	ABIDEI	ASD	0
Trinity_50237	21.42	Trinity	ABIDEI	ASD	0
Trinity_50238	18.92	Trinity	ABIDEI	ASD	0
Trinity_50239	17.03	Trinity	ABIDEI	ASD	0
Trinity_50240	15.05	Trinity	ABIDEI	ASD	0
Trinity_50241	17.17	Trinity	ABIDEI	ASD	0
Trinity_50242	12.75	Trinity	ABIDEI	ASD	1
Trinity_50243	13.75	Trinity	ABIDEI	ASD	0
Trinity_50244	25.91	Trinity	ABIDEI	ASD	0
Trinity_50245	21.58	Trinity	ABIDEI	ASD	0
Trinity_50246	19.5	Trinity	ABIDEI	ASD	0
Trinity_50247	12	Trinity	ABIDEI	ASD	0
Trinity_50248	13.58	Trinity	ABIDEI	ASD	0
Trinity_50249	13.83	Trinity	ABIDEI	ASD	0
Trinity_50250	13.91	Trinity	ABIDEI	ASD	0
Trinity_50251	17.25	Trinity	ABIDEI	ASD	0
Trinity_50252	15.25	Trinity	ABIDEI	ASD	1
Trinity_50253	18.01	Trinity	ABIDEI	ASD	0
Trinity_50254	19.41	Trinity	ABIDEI	ASD	0
Trinity_50255	14.41	Trinity	ABIDEI	ASD	0
Trinity_50257	14.91	Trinity	ABIDEI	CON	0
Trinity_50259	19.83	Trinity	ABIDEI	CON	0
Trinity_50260	20.33	Trinity	ABIDEI	CON	0
Trinity_50261	20.08	Trinity	ABIDEI	CON	0
Trinity_50262	21.33	Trinity	ABIDEI	CON	0
Trinity_50263	19.08	Trinity	ABIDEI	CON	0
Trinity_50264	25.66	Trinity	ABIDEI	CON	0
Trinity_50265	12.25	Trinity	ABIDEI	CON	0
Trinity_50266	15.91	Trinity	ABIDEI	CON	0
Trinity_50267	17.5	Trinity	ABIDEI	CON	0
Trinity_50268	14.41	Trinity	ABIDEI	CON	0
Trinity_50269	14.66	Trinity	ABIDEI	CON	0
Trinity_50270	19.33	Trinity	ABIDEI	CON	0
Trinity_50271	19.66	Trinity	ABIDEI	CON	0
Trinity_51132	24.83	Trinity	ABIDEI	CON	0
Trinity_51133	12.04	Trinity	ABIDEI	CON	0
Trinity_51134	16.83	Trinity	ABIDEI	CON	0
Trinity_51135	13.75	Trinity	ABIDEI	CON	0
Trinity_51136	12.66	Trinity	ABIDEI	CON	0
Trinity_51137	13.25	Trinity	ABIDEI	CON	0
Trinity_51138	12.66	Trinity	ABIDEI	CON	0
Trinity_51139	19.5	Trinity	ABIDEI	CON	0
Trinity_51140	15.75	Trinity	ABIDEI	CON	0
Trinity_51141	15.91	Trinity	ABIDEI	CON	0
Trinity_51142	14.91	Trinity	ABIDEI	CON	0
UCD_29997	13.1667	UCD	ABIDEII	CON	1
UCD_29998	16.3333	UCD	ABIDEII	CON	0
UCD_29999	14.3333	UCD	ABIDEII	ASD	1
UCD_30000	17.3333	UCD	ABIDEII	ASD	0
UCD_30001	13.75	UCD	ABIDEII	ASD	0
UCD_30002	12.0833	UCD	ABIDEII	ASD	1
UCD_30003	12.6667	UCD	ABIDEII	ASD	0
UCD_30004	16.3333	UCD	ABIDEII	CON	0
UCD_30005	12.0833	UCD	ABIDEII	ASD	0
UCD_30006	13.9167	UCD	ABIDEII	CON	0
UCD_30007	17.1667	UCD	ABIDEII	CON	0
UCD_30008	13.8333	UCD	ABIDEII	CON	0
UCD_30009	17.1667	UCD	ABIDEII	CON	1
UCD_30010	17.4167	UCD	ABIDEII	ASD	0
UCD_30011	12	UCD	ABIDEII	ASD	0
UCD_30012	15.4167	UCD	ABIDEII	CON	0
UCD_30013	13	UCD	ABIDEII	ASD	0
UCD_30014	15.5833	UCD	ABIDEII	ASD	0
UCD_30015	15.5833	UCD	ABIDEII	CON	0
UCD_30016	16.5	UCD	ABIDEII	ASD	0
UCD_30017	13.8333	UCD	ABIDEII	ASD	0
UCD_30018	17.8333	UCD	ABIDEII	ASD	0
UCD_30019	14.6667	UCD	ABIDEII	ASD	0
UCD_30020	16.1667	UCD	ABIDEII	CON	0
UCD_30021	16.5	UCD	ABIDEII	ASD	0
UCD_30022	12.25	UCD	ABIDEII	CON	1
UCD_30023	12.25	UCD	ABIDEII	CON	0
UCD_30024	14.0833	UCD	ABIDEII	CON	0
UCD_30026	16.8333	UCD	ABIDEII	ASD	0
UCD_30027	14.6667	UCD	ABIDEII	ASD	1
UCD_30028	14.5	UCD	ABIDEII	ASD	0
UCD_30029	13.5833	UCD	ABIDEII	CON	0
UCLA_29728	11.6667	UCLA	ABIDEII	ASD	1
UCLA_29729	12.8333	UCLA	ABIDEII	ASD	0
UCLA_29730	14.6667	UCLA	ABIDEII	ASD	0
UCLA_29731	11.86	UCLA	ABIDEII	ASD	0
UCLA_29732	11.55	UCLA	ABIDEII	ASD	0
UCLA_29733	13.79	UCLA	ABIDEII	ASD	0
UCLA_29734	13.08	UCLA	ABIDEII	ASD	1
UCLA_29735	13.815	UCLA	ABIDEII	ASD	0
UCLA_29736	15.03	UCLA	ABIDEII	ASD	1
UCLA_29737	11.7016	UCLA	ABIDEII	ASD	0
UCLA_29738	12.2902	UCLA	ABIDEII	ASD	0
UCLA_29739	9.66	UCLA	ABIDEII	ASD	0
UCLA_29740	9.28679	UCLA	ABIDEII	ASD	0
UCLA_29741	8.31211	UCLA	ABIDEII	ASD	1
UCLA_29742	9.49487	UCLA	ABIDEII	ASD	1
UCLA_29743	7.75086	UCLA	ABIDEII	ASD	1
UCLA_29744	9.08333	UCLA	ABIDEII	CON	0
UCLA_29745	9.27036	UCLA	ABIDEII	CON	1
UCLA_29746	9	UCLA	ABIDEII	CON	0
UCLA_29747	8.58333	UCLA	ABIDEII	CON	0
UCLA_29748	7.76454	UCLA	ABIDEII	CON	0
UCLA_29749	7.76454	UCLA	ABIDEII	CON	0
UCLA_29750	8.58333	UCLA	ABIDEII	CON	0
UCLA_29751	8.41667	UCLA	ABIDEII	CON	1
UCLA_29752	9.01574	UCLA	ABIDEII	CON	0
UCLA_29753	9.25	UCLA	ABIDEII	CON	0
UCLA_29754	8.08333	UCLA	ABIDEII	CON	1
UCLA_29755	8.33333	UCLA	ABIDEII	CON	0
UCLA_29756	12.97	UCLA	ABIDEII	CON	1
UCLA_29757	14.09	UCLA	ABIDEII	CON	0
UCLA_29758	13.8645	UCLA	ABIDEII	CON	0
UCLA_29759	11.5072	UCLA	ABIDEII	CON	0
UCLA_51201	13.52	UCLA	ABIDEI	ASD	1
UCLA_51202	11.56	UCLA	ABIDEI	ASD	0
UCLA_51203	13.37	UCLA	ABIDEI	ASD	0
UCLA_51204	14.57	UCLA	ABIDEI	ASD	0
UCLA_51205	17.94	UCLA	ABIDEI	ASD	0
UCLA_51206	15.78	UCLA	ABIDEI	ASD	0
UCLA_51207	14.11	UCLA	ABIDEI	ASD	0
UCLA_51208	16.98	UCLA	ABIDEI	ASD	0
UCLA_51209	9.99	UCLA	ABIDEI	ASD	1
UCLA_51210	16.56	UCLA	ABIDEI	ASD	0
UCLA_51211	11.27	UCLA	ABIDEI	ASD	0
UCLA_51212	15.66	UCLA	ABIDEI	ASD	0
UCLA_51213	9.11	UCLA	ABIDEI	ASD	1
UCLA_51214	10.41	UCLA	ABIDEI	ASD	0
UCLA_51215	11.56	UCLA	ABIDEI	ASD	1
UCLA_51215	11.56	UCLA	ABIDEI	ASD	0
UCLA_51216	10.54	UCLA	ABIDEI	ASD	0
UCLA_51217	15.22	UCLA	ABIDEI	ASD	0
UCLA_51218	16.87	UCLA	ABIDEI	ASD	0
UCLA_51219	13.93	UCLA	ABIDEI	ASD	0
UCLA_51220	14.74	UCLA	ABIDEI	ASD	0
UCLA_51221	14.58	UCLA	ABIDEI	ASD	0
UCLA_51222	11.81	UCLA	ABIDEI	ASD	0
UCLA_51223	13.31	UCLA	ABIDEI	ASD	0
UCLA_51224	12.99	UCLA	ABIDEI	ASD	1
UCLA_51225	12.33	UCLA	ABIDEI	ASD	0
UCLA_51226	9.26	UCLA	ABIDEI	ASD	0
UCLA_51227	14.53	UCLA	ABIDEI	ASD	0
UCLA_51228	8.36	UCLA	ABIDEI	ASD	0
UCLA_51229	14.59	UCLA	ABIDEI	ASD	0
UCLA_51230	17.53	UCLA	ABIDEI	ASD	0
UCLA_51231	10.28	UCLA	ABIDEI	ASD	0
UCLA_51232	15.79	UCLA	ABIDEI	ASD	1
UCLA_51233	12.75	UCLA	ABIDEI	ASD	1
UCLA_51234	10.91	UCLA	ABIDEI	ASD	0
UCLA_51235	10.67	UCLA	ABIDEI	ASD	0
UCLA_51236	12.42	UCLA	ABIDEI	ASD	0
UCLA_51237	17.4	UCLA	ABIDEI	ASD	0
UCLA_51238	10.85	UCLA	ABIDEI	ASD	1
UCLA_51239	13.67	UCLA	ABIDEI	ASD	0
UCLA_51240	14.96	UCLA	ABIDEI	ASD	0
UCLA_51241	10.9	UCLA	ABIDEI	ASD	0
UCLA_51242	14.14	UCLA	ABIDEI	ASD	1
UCLA_51243	11.69	UCLA	ABIDEI	ASD	1
UCLA_51244	13.09	UCLA	ABIDEI	ASD	1
UCLA_51245	14.98	UCLA	ABIDEI	ASD	1
UCLA_51246	13.1	UCLA	ABIDEI	ASD	1
UCLA_51247	11.97	UCLA	ABIDEI	ASD	1
UCLA_51248	13.5	UCLA	ABIDEI	ASD	0
UCLA_51249	8.49	UCLA	ABIDEI	ASD	0
UCLA_51250	14.88	UCLA	ABIDEI	CON	0
UCLA_51251	12.36	UCLA	ABIDEI	CON	0
UCLA_51252	10.99	UCLA	ABIDEI	CON	0
UCLA_51253	11.8	UCLA	ABIDEI	CON	0
UCLA_51254	14.44	UCLA	ABIDEI	CON	0
UCLA_51255	14.8	UCLA	ABIDEI	CON	0
UCLA_51256	15.04	UCLA	ABIDEI	CON	0
UCLA_51257	13.38	UCLA	ABIDEI	CON	0
UCLA_51258	11.55	UCLA	ABIDEI	CON	1
UCLA_51259	11.07	UCLA	ABIDEI	CON	0
UCLA_51260	13.66	UCLA	ABIDEI	CON	0
UCLA_51261	17.79	UCLA	ABIDEI	CON	0
UCLA_51262	11.56	UCLA	ABIDEI	CON	0
UCLA_51263	16.03	UCLA	ABIDEI	CON	1
UCLA_51264	13.46	UCLA	ABIDEI	CON	0
UCLA_51265	15.92	UCLA	ABIDEI	CON	0
UCLA_51266	14.03	UCLA	ABIDEI	CON	0
UCLA_51267	11.25	UCLA	ABIDEI	CON	0
UCLA_51268	17.78	UCLA	ABIDEI	CON	0
UCLA_51269	14.29	UCLA	ABIDEI	CON	0
UCLA_51270	11.08	UCLA	ABIDEI	CON	1
UCLA_51271	12.09	UCLA	ABIDEI	CON	0
UCLA_51272	13.41	UCLA	ABIDEI	CON	0
UCLA_51273	12.68	UCLA	ABIDEI	CON	0
UCLA_51274	10.96	UCLA	ABIDEI	CON	1
UCLA_51275	15.74	UCLA	ABIDEI	CON	0
UCLA_51276	13.85	UCLA	ABIDEI	CON	0
UCLA_51277	12.01	UCLA	ABIDEI	CON	0
UCLA_51278	9.21	UCLA	ABIDEI	CON	0
UCLA_51279	13.82	UCLA	ABIDEI	CON	0
UCLA_51280	9.5	UCLA	ABIDEI	CON	0
UCLA_51281	11.83	UCLA	ABIDEI	CON	0
UCLA_51282	12.73	UCLA	ABIDEI	CON	0
UCLA_51291	16.47	UCLA	ABIDEI	ASD	0
UCLA_51292	12.24	UCLA	ABIDEI	ASD	1
UCLA_51292	12.24	UCLA	ABIDEI	ASD	0
UCLA_51293	13.08	UCLA	ABIDEI	ASD	0
UCLA_51294	11.7	UCLA	ABIDEI	ASD	0
UCLA_51295	10.04	UCLA	ABIDEI	ASD	0
UCLA_51296	11.16	UCLA	ABIDEI	ASD	1
UCLA_51297	14.27	UCLA	ABIDEI	ASD	0
UCLA_51298	10.57	UCLA	ABIDEI	ASD	0
UCLA_51299	14.77	UCLA	ABIDEI	ASD	0
UCLA_51300	14.08	UCLA	ABIDEI	ASD	0
UCLA_51301	13.28	UCLA	ABIDEI	ASD	1
UCLA_51302	10.85	UCLA	ABIDEI	ASD	0
UCLA_51303	13	UCLA	ABIDEI	CON	0
UCLA_51304	10.53	UCLA	ABIDEI	CON	0
UCLA_51305	12.64	UCLA	ABIDEI	CON	0
UCLA_51306	11.66	UCLA	ABIDEI	CON	0
UCLA_51307	12.15	UCLA	ABIDEI	CON	0
UCLA_51308	9.79	UCLA	ABIDEI	CON	0
UCLA_51309	11.9	UCLA	ABIDEI	CON	0
UCLA_51310	11.7	UCLA	ABIDEI	CON	1
UCLA_51311	11.95	UCLA	ABIDEI	CON	0
UCLA_51312	12.9	UCLA	ABIDEI	CON	1
UCLA_51313	13.36	UCLA	ABIDEI	CON	0
UCLA_51314	13.12	UCLA	ABIDEI	CON	1
UCLA_51315	13.63	UCLA	ABIDEI	CON	0
UCLA_51316	12.66	UCLA	ABIDEI	CON	1
UCLA_51317	12.82	UCLA	ABIDEI	ASD	0
UM_30229	9.11	UM	ABIDEII	ASD	1
UM_30230	11.1	UM	ABIDEII	ASD	1
UM_30231	14.2	UM	ABIDEII	CON	0
UM_30232	12.9	UM	ABIDEII	CON	0
UM_30233	14.3	UM	ABIDEII	ASD	0
UM_30234	8.8	UM	ABIDEII	ASD	0
UM_30235	10.2	UM	ABIDEII	CON	0
UM_30236	8.1	UM	ABIDEII	CON	0
UM_30237	10.3	UM	ABIDEII	ASD	0
UM_30238	7.4	UM	ABIDEII	ASD	1
UM_30239	9.2	UM	ABIDEII	ASD	0
UM_30240	9.7	UM	ABIDEII	CON	0
UM_30241	8	UM	ABIDEII	CON	0
UM_30242	9.1	UM	ABIDEII	CON	1
UM_30243	9.3	UM	ABIDEII	ASD	1
UM_30244	9.5	UM	ABIDEII	CON	0
UM_30245	12.1	UM	ABIDEII	ASD	1
UM_30246	7.6	UM	ABIDEII	CON	1
UM_30247	11.5	UM	ABIDEII	ASD	0
UM_30248	7.3	UM	ABIDEII	ASD	0
UM_30249	12.4	UM	ABIDEII	CON	0
UM_30250	10.1	UM	ABIDEII	CON	0
UM_30251	10	UM	ABIDEII	ASD	1
UM_30252	11.3	UM	ABIDEII	CON	0
UM_30253	7.6	UM	ABIDEII	CON	0
UM_30254	8.3	UM	ABIDEII	ASD	1
UM_30255	7.1	UM	ABIDEII	CON	1
UM_30256	8.3	UM	ABIDEII	CON	1
UM_50272	14.2	UM	ABIDEI	ASD	1
UM_50273	16.8	UM	ABIDEI	ASD	1
UM_50274	14.2	UM	ABIDEI	ASD	1
UM_50275	11.5	UM	ABIDEI	ASD	0
UM_50276	16.8	UM	ABIDEI	ASD	1
UM_50277	15.4	UM	ABIDEI	ASD	1
UM_50278	11.3	UM	ABIDEI	ASD	0
UM_50279	12.2	UM	ABIDEI	ASD	0
UM_50280	15.6	UM	ABIDEI	ASD	0
UM_50281	10.7	UM	ABIDEI	ASD	1
UM_50282	15.2	UM	ABIDEI	ASD	0
UM_50283	11.2	UM	ABIDEI	ASD	1
UM_50284	11.2	UM	ABIDEI	ASD	0
UM_50285	12.8	UM	ABIDEI	ASD	0
UM_50286	11.2	UM	ABIDEI	ASD	0
UM_50287	14.4	UM	ABIDEI	ASD	1
UM_50288	11.1	UM	ABIDEI	ASD	1
UM_50289	12.9	UM	ABIDEI	ASD	0
UM_50290	14	UM	ABIDEI	ASD	0
UM_50291	13.9	UM	ABIDEI	ASD	0
UM_50292	12.6	UM	ABIDEI	ASD	1
UM_50293	12.4	UM	ABIDEI	ASD	0
UM_50294	12.6	UM	ABIDEI	ASD	0
UM_50295	11.5	UM	ABIDEI	ASD	0
UM_50296	15.1	UM	ABIDEI	ASD	1
UM_50297	15.9	UM	ABIDEI	ASD	0
UM_50298	12.8	UM	ABIDEI	ASD	0
UM_50299	12.2	UM	ABIDEI	ASD	1
UM_50300	9.7	UM	ABIDEI	ASD	0
UM_50301	16.1	UM	ABIDEI	ASD	0
UM_50302	10.4	UM	ABIDEI	ASD	0
UM_50303	11.6	UM	ABIDEI	ASD	1
UM_50304	11	UM	ABIDEI	ASD	1
UM_50305	10.9	UM	ABIDEI	ASD	1
UM_50306	8.5	UM	ABIDEI	ASD	0
UM_50307	9.7	UM	ABIDEI	ASD	1
UM_50308	8.9	UM	ABIDEI	ASD	1
UM_50309	9.5	UM	ABIDEI	ASD	1
UM_50310	9.7	UM	ABIDEI	ASD	0
UM_50311	9.8	UM	ABIDEI	ASD	1
UM_50312	11.2	UM	ABIDEI	ASD	0
UM_50313	13.4	UM	ABIDEI	ASD	1
UM_50314	16.1	UM	ABIDEI	ASD	0
UM_50315	13.4	UM	ABIDEI	ASD	0
UM_50316	11.8	UM	ABIDEI	ASD	1
UM_50317	9.8	UM	ABIDEI	ASD	1
UM_50318	9.2	UM	ABIDEI	ASD	1
UM_50319	15	UM	ABIDEI	ASD	0
UM_50320	18.6	UM	ABIDEI	ASD	0
UM_50321	18	UM	ABIDEI	ASD	0
UM_50322	12.4	UM	ABIDEI	ASD	1
UM_50323	14.2	UM	ABIDEI	ASD	1
UM_50324	13.8	UM	ABIDEI	ASD	0
UM_50325	13.1	UM	ABIDEI	ASD	1
UM_50326	12	UM	ABIDEI	ASD	0
UM_50327	15.3	UM	ABIDEI	CON	1
UM_50328	17.4	UM	ABIDEI	CON	1
UM_50329	17.1	UM	ABIDEI	CON	0
UM_50330	16.1	UM	ABIDEI	CON	0
UM_50331	17.2	UM	ABIDEI	CON	0
UM_50332	10.4	UM	ABIDEI	CON	0
UM_50333	10.2	UM	ABIDEI	CON	0
UM_50334	11	UM	ABIDEI	CON	0
UM_50335	17.8	UM	ABIDEI	CON	0
UM_50336	14.3	UM	ABIDEI	CON	0
UM_50337	11.8	UM	ABIDEI	CON	1
UM_50338	13.5	UM	ABIDEI	CON	0
UM_50339	18	UM	ABIDEI	CON	0
UM_50340	16.1	UM	ABIDEI	CON	0
UM_50341	18.2	UM	ABIDEI	CON	0
UM_50342	12.6	UM	ABIDEI	CON	0
UM_50343	13.8	UM	ABIDEI	CON	0
UM_50344	18.2	UM	ABIDEI	CON	0
UM_50345	17.3	UM	ABIDEI	CON	1
UM_50346	18.9	UM	ABIDEI	CON	0
UM_50347	15.6	UM	ABIDEI	CON	0
UM_50348	19.2	UM	ABIDEI	CON	0
UM_50349	18.9	UM	ABIDEI	CON	1
UM_50350	12.4	UM	ABIDEI	CON	0
UM_50351	16.8	UM	ABIDEI	CON	0
UM_50352	15.5	UM	ABIDEI	CON	1
UM_50353	13.1	UM	ABIDEI	CON	0
UM_50354	14	UM	ABIDEI	CON	0
UM_50355	10.9	UM	ABIDEI	CON	0
UM_50356	17.2	UM	ABIDEI	CON	0
UM_50357	9.5	UM	ABIDEI	CON	0
UM_50358	9.8	UM	ABIDEI	CON	0
UM_50359	10.4	UM	ABIDEI	CON	1
UM_50360	13.9	UM	ABIDEI	CON	0
UM_50361	18.3	UM	ABIDEI	CON	0
UM_50362	11.2	UM	ABIDEI	CON	0
UM_50363	9.8	UM	ABIDEI	CON	0
UM_50364	10.8	UM	ABIDEI	CON	0
UM_50365	15.6	UM	ABIDEI	CON	0
UM_50366	8.2	UM	ABIDEI	CON	0
UM_50367	10.8	UM	ABIDEI	CON	0
UM_50368	17.9	UM	ABIDEI	CON	0
UM_50369	14.8	UM	ABIDEI	CON	0
UM_50370	12.8	UM	ABIDEI	CON	0
UM_50371	12.2	UM	ABIDEI	CON	1
UM_50372	10.2	UM	ABIDEI	CON	0
UM_50373	17.2	UM	ABIDEI	CON	1
UM_50374	9.7	UM	ABIDEI	CON	0
UM_50375	11.6	UM	ABIDEI	CON	0
UM_50376	9.2	UM	ABIDEI	CON	0
UM_50377	11.5	UM	ABIDEI	CON	0
UM_50378	11.6	UM	ABIDEI	CON	0
UM_50379	14.3	UM	ABIDEI	CON	1
UM_50380	17.4	UM	ABIDEI	CON	0
UM_50381	16.5	UM	ABIDEI	CON	0
UM_50382	28.8	UM	ABIDEI	CON	0
UM_50383	14.4	UM	ABIDEI	CON	0
UM_50385	17.8	UM	ABIDEI	CON	0
UM_50386	17.8	UM	ABIDEI	CON	0
UM_50387	14	UM	ABIDEI	CON	1
UM_50388	26.8	UM	ABIDEI	CON	1
UM_50390	14.5	UM	ABIDEI	CON	0
UM_50391	17.2	UM	ABIDEI	CON	0
UM_50397	14.7	UM	ABIDEI	ASD	0
UM_50399	17.4	UM	ABIDEI	ASD	0
UM_50402	13.1	UM	ABIDEI	ASD	1
UM_50403	12.8	UM	ABIDEI	ASD	1
UM_50404	15.8	UM	ABIDEI	ASD	1
UM_50405	16.6	UM	ABIDEI	ASD	0
UM_50406	15.2	UM	ABIDEI	ASD	0
UM_50407	16.6	UM	ABIDEI	ASD	1
UM_50408	14.8	UM	ABIDEI	ASD	1
UM_50410	16.1	UM	ABIDEI	ASD	0
UM_50411	14	UM	ABIDEI	ASD	0
UM_50412	13.2	UM	ABIDEI	ASD	0
UM_50413	13.1	UM	ABIDEI	ASD	1
[truncated: 204 more rows]
